# Supplementary material for: RNA-seq analysis reveals different drought tolerance mechanisms in two broadly adapted wheat cultivars ‘TAM 111’ and ‘TAM 112’
Source: Sci Rep. 2021 Feb 22;11:4301. doi: 10.1038/s41598-021-83372-0 (PMC7900135; doi:10.1038/s41598-021-83372-0)
Supplement: Supplementary file 1 — Supplementary Information [file 41598_2021_83372_MOESM1_ESM.xlsx]

## Sheet: TitleAuthorPage
RNA-seq Analysis Reveals Different Drought Tolerance Mechanisms in Two Broadly Adapted Wheat Cultivars ‘TAM 111’ and ‘TAM 112’
Chenggen Chu1,4†*, Shichen Wang2, Li Paetzold1, Zhen Wang1, Kele Hui1, Jackie C. Rudd1, Qingwu Xue1, Amir M.H. Ibrahim3, Richard Metz2, Charles D. Johnson2, Charles M. Rush1, and Shuyu Liu1*
1 Texas A&M AgriLife Research Center, Amarillo, TX 79106
2 Genomics and Bioinformatics Service Center, Texas A&M AgriLife Research, College Station, TX 77843
3 Soil and Crop Sciences Department, Texas A&M University, College Station, TX 77843
4 USDA-ARS, Sugarbeet & Potato Research Unit, Edward T. Schafer Agricultural Research Center, Fargo, ND 58102
*Corresponding authors
Contact information of corresponding authors:
Chenggen Chu
Mailing address: 1616 Albrecht Blvd. N, Fargo, ND, 58102, USA
Phone : 701-361-1317
Fax : 701-239-1349
E-mail : chenggen.chu@usda.gov
Shuyu Liu
Mailing address: 6500 Amarillo Blvd W, Amarillo, TX 79106, USA
Phone : 806-677-5607
Fax : 806-677-5644
E-mail : SLiu@ag.tamu.edu
Short running title: Drought tolerance genes in wheat

## Sheet: Table S1
Table S1. List of primer sequences used for qRT-PCR to verify gene expression level
Sequence ID	Chromosome	Gene annotation	Forward primer	Reverse primer
L_049806	3D	delta-1-pyrroline-5-carboxylate synthase 2	5'-GAAATGGCGCTTGACATAG-3'	5'-CTAGTTTTGTTCACCCCTGT-3'
L_054218	4A	Sugar transport protein 13	5'-ACCAGGACAAGGAGAGCAAT-3'	5'-GATGACGCCGATGATGAAA-3'
L_074394	5B	wall-associated receptor kinase 2	5'-GGCTGCTGCCACGTAGAC-3'	5'-GTGGTGTTGAAGGTGTAATG-3'
L_100237	6D	dehydrin DHN3	5'-ATAGTACAAAACGTCCCGGC-3'	5'-GGCCACCTCTGCAGAATAAT-3'
Endogenous control		Actin	5'-ACCTTCAGTTGCCCAGCAAT -3'	5'-CAGAGTCGAGCACAATACCAGTTG-3'

## Sheet: Table S2
Table S2. IWGSC BLAST results of 141 genes with no BLAST hits against NCBI DNA database a
Sequence ID	Chromosome	Query length (bp)	Similarity (%)	E value
L_093951	6B	701	99	0
L_055913	4A	552	100	0
L_025262	2B	477	100	0
L_088896	6A	547	100	4e-152
L_041653	3B	328	100	5e-154
L_035308	2D	121	100	1e-54
L_021857	2B	1771	100	0
L_027781	2B	1893	100	0
L_055830	4A	777	100	0
L_024328	2B	1070	100	0
L_022076	2B	832	100	0
L_041142	3A	660	100	0
L_061317	4B	698	100	0
L_116722	7D	573	100	0
L_061728	4B	441	100	0
L_053834	3D	480	100	0
L_121989	2A	419	100	0
L_063916	4B	697	100	0
L_112882	7B	478	100	0
L_121153	6D	402	100	2e-147
L_066966	4D	311	100	2e-157
L_041198	3A	530	100	0
L_084519	5D	491	100	0
L_107208	7A	416	100	0
L_035567	3A	582	100	1e-157
L_032101	2D	631	100	0
L_105339	7A	1850	100	0
L_089164	6A	390	100	0
L_109061	7B	344	100	9e-88
L_090643	6A	414	99	0
L_116761	7D	308	100	1e-155
L_020035	2A	261	100	2e-125
L_047875	3B	223	100	1e-109
L_061774	4B	222	100	4e-109
L_093949	6B	1688	100	0
L_116751	7D	493	100	0
L_107200	7A	527	100	0
L_061831	4B	369	100	0
L_015322	1D	484	100	0
L_025336	2B	351	100	6e-179
L_004877	1A	318	100	4e-161
L_028673	2B	220	100	4e-108
L_096548	6B	163	100	3e-77
L_028674	2B	167	100	2e-79
L_109982	7B	468	100	0
L_018338	2A	348	100	2e-177
L_093987	6B	126	100	2e-57
L_059304	4A	290	100	6e-146
L_119051	7D	352	100	2e-179
L_061785	4B	382	100	0
L_066968	4D	301	100	6e-152
L_104475	7A	161	100	3e-76
L_037994	3A	181	100	5e-87
L_035324	2D	345	100	1e-175
L_116945	7D	349	100	7e-159
L_028699	2B	379	100	0
L_104408	7A	388	100	0
L_104428	7A	542	100	0
L_093385	6B	526	100	2e-180
L_100347	6D	488	100	0
L_093906	6B	381	100	0
L_116887	7D	477	100	0
L_110142	7B	531	100	0
L_084470	5D	518	100	0
L_026714	2B	437	100	1e-99
L_108327	7B	2147	100	0
L_047912	3B	709	100	0
L_099090	6D	594	95	0
L_116734	7D	490	100	0
L_121921	Unknown	552	100	0
L_094038	6B	416	100	0
L_059275	4A	527	100	0
L_116757	7D	381	100	0
L_110015	7B	405	100	0
L_047846	3B	1035	100	0
L_035302	2D	487	100	0
L_107249	7A	396	100	0
L_116702	7D	1125	100	0
L_038013	3A	334	100	9e-170
L_025386	2B	336	100	7e-171
L_037897	3A	332	100	2e-134
L_037965	3A	249	100	9e-124
L_096533	6B	249	100	9e-124
L_032748	2D	219	100	1e-107
L_116857	7D	219	100	1e-107
L_015317	1D	186	100	1e-89
L_074051	5A	549	100	0
L_084586	5D	631	100	0
L_100453	6D	513	100	0
L_094693	6B	440	100	0
L_107247	7A	460	100	0
L_076990	5B	457	100	0
L_095058	6B	558	100	0
L_122014	2A	511	100	0
L_047910	3B	371	100	0
L_038603	3A	433	100	0
L_028779	2B	484	100	0
L_018305	2A	418	100	0
L_119069	7D	460	100	0
L_018367	2A	332	100	1e-168
L_104794	7A	498	100	1e-138
L_118634	7D	313	100	1e-148
L_044360	3B	254	100	2e-126
L_028675	2B	125	100	8e-57
L_061437	4B	597	100	3e-134
L_070538	5A	1110	100	0
L_112918	7B	1019	100	0
L_093039	6B	589	99	1e-108
L_028759	2B	435	100	0
L_084446	5D	601	100	0
L_047900	3B	699	100	0
L_100402	6D	394	100	0
L_071051	5A	447	100	0
L_104483	7A	468	100	0
L_096458	6B	585	100	0
L_044693	3B	986	100	0
L_112934	7B	677	100	0
L_035325	2D	321	100	1e-162
L_047847	3B	342	100	4e-174
L_093905	6B	379	100	0
L_110027	7B	317	100	1e-160
L_038027	3A	328	100	2e-166
L_032779	2D	278	100	2e-139
L_043128	3B	256	100	6e-69
L_109999	7B	240	100	7e-119
L_060462	4B	1298	96	0
L_096509	6B	732	100	0
L_110099	7B	662	100	0
L_047946	3B	447	100	0
L_074036	5A	185	100	3e-89
L_093565	6B	256	100	6e-82
L_104407	7A	604	100	0
L_061727	4B	463	100	0
L_018302	2A	906	100	0
L_032793	2D	118	100	5e-53
L_028703	2B	115	100	2e-51
L_100537	6D	103	99	2e-43
L_074002	5A	539	100	0
L_021773	2A	1773	100	0
L_104464	7A	604	100	0
L_009694	1B	747	99	0
a IWGSC sequence database (https://urgi.versailles.inra.fr/blast_iwgsc/)

## Sheet: Table S3
Table S3. List of differentially expressed genes involved in biological process protein phosphorylation in wheat cultivars TAM 111 and TAM 112 under water deficit stress at heading (HD) and grain filling (GF) stages
Sequence ID	Gene ID in wheat genome RefSeq V1.0	Chra	Physical Position (bp)b	Gene product	Function	Expression regulation	Expressed at Stages	Expressed in cultivars
Common in both cultivars (118 genes)								Both
L_067430	TraesCS4D01G340500	4D	497665115	Receptor-like protein kinase	Protein kinase activity; ATP binding	down	HD	Both
L_110242	TraesCS7B01G261900, TraesCS7B01G262000	7B	482486440	Lrr receptor-like serine/threonine-protein kinase	Defense response, signaling	down	HD	Both
L_002902	TraesCS1A01G270800	1A	464836835	Serine/threonine-protein kinase sapk4	ABA-activated pathway	down	GF	Both
L_095198	TraesCS6B01G458200, TraesCS6B01G458500	6B	713458675	Wall-associated receptor kinase 5	Cell surface receptor signaling	down	GF	Both
L_041014	TraesCS3A01G521900	3A	738236425	Wall-associated receptor kinase 5	Cell surface receptor signaling	down	GF	Both
L_106769	TraesCS7A01G491200	7A	680326383	Protein strubbelig-receptor family 1	Cell surface signal	down	GF	Both
L_118619	TraesCS7D01G471700	7D	585303784	Receptor-like cytosolic serine/threonine-protein kinase rbk1 isoform x1	Cellular surface signal, defense response	down	GF	Both
L_056171	TraesCS4A01G224400	4A	532206072	Serine/threonine-protein kinase pbl13 isoform x1	Chloroplast organization	down	GF	Both
L_093869	TraesCS6B01G247800	6B	444538152	Serine/threonine-protein kinase sty17	Chloroplast organization, intracellular signal transduction	down	GF	Both
L_086559	TraesCS6A01G001700	6A	811430	Lr10 receptor-like protein kinase-like 2.3 isoform x2	Defense response	down	GF	Both
L_004557	TraesCS1A01G391700, TraesCS1A01G391800	1A	558538044	Receptor kinase-like protein xa21	Defense response	down	GF	Both
L_012376	TraesCS1D01G005100	1D	2459100	Sntox1 sensitivity protein	Defense response	down	GF	Both
L_015599	TraesCS2A01G053000	2A	21228699	Lectin receptor kinase	Defense response, kinase	down	GF	Both
L_031417	TraesCS2D01G137300	2D	80782937	L-type lectin-domain containing receptor kinase iv.1-like	Defense response, kinase	down	GF	Both
L_058622	TraesCS4A01G384500	4A	662147699	L-type lectin-domain containing receptor kinase iv.1-like	Defense response, kinase	down	GF	Both
L_107178	TraesCS7A01G569900	7A	736689009	Probable leucine-rich repeat receptor-like protein kinase at1g35710	Defense response, kinase	down	GF	Both
L_075856	TraesCS5B01G059300	5B	65278233	Cbl-interacting protein kinase 4-like	Intracellular signal transduction	down	GF	Both
L_048677	TraesCS3D01G140700	3D	102777576	Serine/threonine-protein kinase ht1	Intracellular signal. Stomatal movement response to co2	down	GF	Both
L_036717	TraesCS3A01G016600, TraesCS3A01G017100	3A	10686644	Iron-deficiency induced receptor-like kinase	Kinase, protein phosphorylation	down	GF	Both
L_048255	TraesCS3D01G063100	3D	27877355	Tauschii rust resistance kinase lr10-like	Kinase, protein phosphorylation	down	GF	Both
L_049965	TraesCS3D01G025100, TraesCS3D01G025200	3D	8499262	Receptor-like protein kinase	Kinase, cell proliferation, programmed cell death	down	GF	Both
L_029085	TraesCS2D01G057700	2D	22937698	Receptor-like protein kinase at4g00960 isoform x1	Kinase, cell proliferation, programmed cell death	down	GF	Both
L_062996	TraesCS4B01G242200	4B	500868364	G-type lectin s-receptor-like serine/threonine-protein kinase at2g19130	Protein phosphorylation, pollen recognition	down	GF	Both
L_020281	TraesCS2A01G300400	2A	516094007	G-type lectin s-receptor-like serine/threonine-protein kinase at2g19130	Protein phosphorylation, pollen recognition	down	GF	Both
L_106144	TraesCS7A01G364200	7A	538515377	U-box domain-containing protein 34	Protein ubiquitination	down	GF	Both
L_040127	TraesCS3A01G342000	3A	589243088	Lrr receptor-like serine/threonine-protein kinase	Water transport, regulation of root development	down	GF	Both
L_024511	TraesCS2B01G189600	2B	165115408	Serine/threonine-protein kinase sapk2	ABA-activated pathway, seed germination	down	HD&GF	Both
L_017652	TraesCS2A01G163800	2A	116014220	Serine/threonine-protein kinase sapk2	ABA-activated pathway, seed germination	down	HD&GF	Both
L_031590	TraesCS2D01G170700	2D	114550363	Serine/threonine-protein kinase sapk2	ABA-activated pathway, seed germination	down	HD&GF	Both
L_047614	TraesCS3B01G567500	3B	799101450	Receptor-like protein kinase feronia	ABA-activated signal pathway, negative regulation	down	HD&GF	Both
L_053631	TraesCS3D01G511100	3D	595939669	Receptor-like protein kinase feronia	ABA-activated signal pathway, negative regulation	down	HD&GF	Both
L_098635	TraesCS6D01G032600	6D	13723956	Wall-associated receptor kinase 3	Cell surface receptor signaling	down	HD&GF	Both
L_086549	TraesCS6A01G000200	6A	103430	Wall-associated receptor kinase 3	Cell surface receptor signaling	down	HD&GF	Both
L_092694	TraesCS6B01G034300, TraesCS6B01G035500	6B	20959775	Wall-associated receptor kinase 3-like	Cell surface receptor signaling	down	HD&GF	Both
L_100728	TraesCS6D01G394600	6D	467855996	Wall-associated receptor kinase 4-like	Cell surface receptor signaling	down	HD&GF	Both
L_095207	TraesCS6B01G459300	6B	713822696	Wall-associated receptor kinase 5	Cell surface receptor signaling	down	HD&GF	Both
L_095210	TraesCS6B01G459600, TraesCS6B01G459700	6B	713905938	Wall-associated receptor kinase 5	Cell surface receptor signaling	down	HD&GF	Both
L_074394	TraesCS5B01G063500, TraesCS5B01G063600, TraesCS5B01G063700	5B	71343960	Wall-associated receptor kinase 2	Cell surface signal, cellular water homeostasis	down	HD&GF	Both
L_081780	TraesCS5D01G268600	5D	371844482	Wall-associated receptor kinase-like 16	Cell surface signaling	down	HD&GF	Both
L_076887	TraesCS5B01G247400, TraesCS5B01G247500	5B	429067036	Putative wall-associated receptor kinase-like 16	Cell-surface receptor signaling pathway	down	HD&GF	Both
L_034615	TraesCS2D01G466900	2D	572254850	Wall-associated receptor kinase-like 16	Cell-surface receptor signaling pathway	down	HD&GF	Both
L_070778	TraesCS5A01G261200	5A	475265183	Wall-associated receptor kinase-like 16	Cell-surface receptor signaling pathway	down	HD&GF	Both
L_072402	TraesCS5A01G249300, TraesCS5A01G249600	5A	464158401	Wall-associated receptor kinase-like 16	Cell-surface receptor signaling pathway	down	HD&GF	Both
L_083742	TraesCS5D01G256500, TraesCS5D01G256600, TraesCS5D01G256800	5D	362867743	Wall-associated receptor kinase-like 16	Cell-surface receptor signaling pathway	down	HD&GF	Both
L_021108	TraesCS2A01G466900	2A	711465532	Wall-associated receptor kinase-like 16	Cell-surface receptor signaling pathway	down	HD&GF	Both
L_035536	TraesCS3A01G039900, TraesCS3A01G040000	3A	21002003	Wall-associated receptor kinase 4-like	Cellular water homeostasis	down	HD&GF	Both
L_073949	TraesCS5A01G552200	5A	705361974	Mannan synthase 9	Cellulose synthase (udp-forming) activity	down	HD&GF	Both
L_091310	TraesCS6B01G037600	6B	22081195	Wall-associated receptor kinase-like 6	Cell-wall associated	down	HD&GF	Both
L_106457	TraesCS7A01G431000, TraesCS7A01G431300	7A	625532636	High molecular mass early light-inducible protein hv58, chloroplastic-like	Chloroplast membrane	down	HD&GF	Both
L_109291	TraesCS7B01G122800	7B	144110685	High molecular mass early light-inducible protein hv58, chloroplastic-like	Chloroplast membrane	down	HD&GF	Both
L_077269	TraesCS5B01G292000	5B	477512619	Disease resistance protein rf9 isoform x1	Defense response, kinase activity	down	HD&GF	Both
L_069535	TraesCS5A01G051000	5A	46422314	Leaf rust 10 disease-resistance locus receptor-like protein kinase-like 2.4	Defense response, kinase activity	down	HD&GF	Both
L_040795	TraesCS3A01G477300	3A	709123737	Pathogenesis-related protein pr1-rk isoform 1	Defense response, kinase activity	down	HD&GF	Both
L_026411	TraesCS2B01G499100	2B	695372702	Receptor kinase-like protein xa21	Defense response, kinase activity	down	HD&GF	Both
L_119531	TraesCSU01G084200	3A	36301242	Receptor kinase-like protein xa21	Defense response, kinase activity	down	HD&GF	Both
L_098476	TraesCS6D01G002200	6D	1412027	Receptor kinase-like protein xa21	Defense response, kinase activity	down	HD&GF	Both
L_043074	-	3B	41036322	Cysteine-rich receptor-like protein kinase 25	Defense response, kinase activity	down	HD&GF	Both
L_113469	TraesCS7D01G099300	7D	59466887	Cysteine-rich receptor-like protein kinase 10	Defense response, kinase activity	down	HD&GF	Both
L_048077	TraesCS3D01G025300	3D	8564403	Cysteine-rich receptor-like protein kinase 6	Defense response, kinase activity	down	HD&GF	Both
L_030961	TraesCS2D01G053300	2D	20768421	G-type lectin s-receptor-like serine/threonine-protein kinase lecrk2	Defense response, kinase activity	down	HD&GF	Both
L_073471	TraesCS5A01G463300	5A	643364149	L-type lectin-domain containing receptor kinase iv.1	Defense response, kinase activity	down	HD&GF	Both
L_051782	-	3D	28209276	L-type lectin-domain containing receptor kinase iv.1-like	Defense response, kinase activity	down	HD&GF	Both
L_035270	TraesCS2D01G599800	2D	650880028	L-type lectin-domain containing receptor kinase ix.2-like	Defense response, kinase activity	down	HD&GF	Both
L_048018	TraesCS3D01G014000, TraesCS3D01G014200, TraesCS3D01G014600	3D	4966268	Rust resistance kinase lr10-like	Defense response, kinase activity	down	HD&GF	Both
L_085894	TraesCS5D01G444700	5D	495547958	Lrr receptor-like serine/threonine-protein kinase at3g47570	Defense response, signaling	down	HD&GF	Both
L_106149	TraesCS7A01G365500	7A	539322750	Lrr receptor-like serine/threonine-protein kinase at3g47570	Defense response, signaling	down	HD&GF	Both
L_059364	TraesCS4B01G009500	4B	6038948	Alpha-terpineol synthase, chloroplastic-like (loc109735704	Geranyl diphosphate metabolic process	down	HD&GF	Both
L_084653	TraesCS5D01G387900	5D	457663852	Cbl-interacting protein kinase 7	Intracellular signal transduction, kinase	down	HD&GF	Both
L_077757	TraesCS5B01G381500	5B	559763475	Cbl-interacting protein kinase 7	Intracellular signal transduction, kinase	down	HD&GF	Both
L_071394	TraesCS5A01G377900	5A	575594425	Cbl-interacting protein kinase 7	Intracellular signal transduction, kinase	down	HD&GF	Both
L_010344	TraesCS1D01G001500, TraesCS1D01G001700, TraesCS1D01G001800	1D	392345	Unnamed protein	Kinase activity	down	HD&GF	Both
L_121919	-	6D	13725310	Wall-associated receptor kinase 5-like isoform x2	Kinase, cell expansion	down	HD&GF	Both
L_098477	TraesCS6D01G002500	6D	1507772	Wall-associated receptor kinase 5-like isoform x2	Kinase, cell expansion	down	HD&GF	Both
L_096553	-	6D	751299	Wall-associated receptor kinase-like 6	Kinase, cell wall associated receptor	down	HD&GF	Both
L_005233	-	1B	49676672	Leucine-rich repeat receptor-like protein kinase at1g35710	Kinase, defense response	down	HD&GF	Both
L_061483	TraesCS4B01G173100	4B	377937848	Abc transporter g family member 50	Kinase, programmed cell death	down	HD&GF	Both
L_097680	TraesCS6D01G206000	6D	291794169	Mpv17 / pmp22 family protein	Kinase, programmed cell death	down	HD&GF	Both
L_042878	TraesCS3B01G024500	3B	10562126	Receptor kinase-like protein xa21	Kinase, programmed cell death	down	HD&GF	Both
L_057253	TraesCS4A01G446600	4A	714099722	Embryogenesis transmembrane protein	Integral component of membrane	down	HD&GF	Both
L_023863	TraesCS2B01G067000	2B	33839534	Cytochrome b6 (chloroplast)	Respiratory electron transport chain	down	HD&GF	Both
L_096620	TraesCS6D01G013600	6D	5562173	Mitochondrial distribution and morphology protein	Phospholipid transport	down	HD&GF	Both
L_089029	TraesCS6A01G228900	6A	431219694	Ammonium transporter 3 member 2	Moving ammonium between cells	down	HD&GF	Both
L_092690	TraesCS6B01G033300	6B	19775843	High molecular mass early light-inducible protein hv90, chloroplastic-like	Chloroplast proteins induced by light stress	down	HD&GF	Both
L_100610	TraesCS6D01G369600, TraesCS6D01G369900	6D	456408497	Retrotransposon protein, putative, ty1-copia subclass	Nucleic acid binding, zinc ion binding	down	HD&GF	Both
L_007620	-	1B	4841681	Mdis1-interacting receptor like kinase 2-like	Pollen tube perception of the female signal	down	HD&GF	Both
L_011824	TraesCS1D01G271500	1D	365790595	Mdis1-interacting receptor like kinase 2-like	Pollen tube perception of the female signal	down	HD&GF	Both
L_006343	TraesCS1B01G009800	1B	4507368	Mdis1-interacting receptor like kinase 2-like	Pollen tube perception of the female signal	down	HD&GF	Both
L_007619	-	1B	4841424	Mdis1-interacting receptor like kinase 2-like	Pollen tube perception of the female signal	down	HD&GF	Both
L_089984	TraesCS6A01G385000, TraesCS6A01G385100	6A	603091359	ATP-dependent clp protease adapter protein clps1, chloroplastic-like	Protein catabolic process	down	HD&GF	Both
L_011407	TraesCS1D01G193400	1D	269393829	Putative calreticulin	Protein folding	down	HD&GF	Both
L_065888	TraesCS4D01G089100, TraesCS4D01G089200	4D	64603748	Cysteine-rich receptor-like protein kinase 37 (loc109733454	Protein phosphorylation	down	HD&GF	Both
L_026781	TraesCS2B01G568000	2B	758896435	G-type lectin s-receptor-like serine/threonine-protein kinase b120 isoform x1	Protein phosphorylation, pollen recognition	down	HD&GF	Both
L_032791	-	2D	380689879	G-type lectin s-receptor-like serine/threonine-protein kinase at2g19130	Recognition of pollen	down	HD&GF	Both
L_035200	TraesCS2D01G585500	2D	644493867	Ankyrin repeat-containing protein	Response to hydrogen peroxide	down	HD&GF	Both
L_058610	TraesCS4A01G382700	4A	660790442	U-box domain-containing protein 35	Response to stress, protein ubiquitination	down	HD&GF	Both
L_056957	TraesCS4A01G382900	4A	660916331	U-box domain-containing protein 35 isoform x1	Response to stress, protein ubiquitination	down	HD&GF	Both
L_032797	-	2D	394438260	Protein kinase	Serine family amino acid metabolic process	down	HD&GF	Both
L_059313	-	4A	741106953	Wall-associated receptor kinase-like 11	Serine family amino acid metabolic process	down	HD&GF	Both
L_103853	TraesCS7A01G215800	7A	182122281	Thiosulfate sulfur transferase 18	Thiosulfate sulfur transferase activity	down	HD&GF	Both
L_056568	TraesCS4A01G307500	4A	601309777	Basic leucine zipper 25	Transcription factor (expression in seed)	down	HD&GF	Both
L_097681	TraesCS6D01G206100	6D	291925372	Abc transporter a family member 8	Transmembrane transport	down	HD&GF	Both
L_116005	TraesCS7D01G217500	7D	178130974	Heavy metal-associated isoprenylated plant protein 20-like	Transport metal ion	down	HD&GF	Both
L_119935	TraesCSU01G156200	3A	10829411	Inorganic phosphate transporter 1-8	Transport phosphate ion	down	HD&GF	Both
L_066400	TraesCS4D01G175200	4D	303512950	Cationic amino acid transporter 5	Transporter transmembrane amino acids	down	HD&GF	Both
L_083743	TraesCS5D01G256700	5D	362867743	Wall-associated receptor kinase-like 16	Wall-associated receptor	down	HD&GF	Both
L_003218	TraesCS1A01G302600	1A	496303427	Lrr receptor-like serine/threonine-protein kinase at1g06840 isoform x1	Water transport, regulation of root development	down	HD&GF	Both
L_009198	TraesCS1B01G281100	1B	489249392	Serine/threonine-protein kinase sapk4	ABA-activated pathway	up	GF	Both
L_069237	TraesCS5A01G225300	5A	440947233	Cbl-interacting protein kinase 16	Kinase (intracellular signal transduction)	up	GF	Both
L_097709	TraesCS6D01G211900	6D	299168273	Phosphoenolpyruvate carboxylase kinase 2	Phosphate starvation, signal transduction	up	GF	Both
L_088997	TraesCS6A01G223500	6A	420364625	Phosphoenolpyruvate carboxylase kinase 2	Phosphate starvation, signal transduction	up	GF	Both
L_094121	TraesCS6B01G257800	6B	462148519	Phosphoenolpyruvate carboxylase kinase 2	Phosphate starvation, signal transduction	up	GF	Both
L_019626	TraesCS2A01G493800	2A	726029765	Serine/threonine-protein kinase sapk1	ABA-activated pathway	up	HD&GF	Both
L_013753	TraesCS1D01G271000	1D	365727520	Serine/threonine-protein kinase sapk4	ABA-activated pathway	up	HD&GF	Both
L_074905	TraesCS5B01G151400	5B	280598406	Lrr receptor-like serine/threonine-protein kinase mrh1	Defense response, signaling	up	HD&GF	Both
L_056016	TraesCS4A01G194800	4A	476977851	Cbl-interacting protein kinase 14	Kinase (intracellular signal transduction)	up	HD&GF	Both
L_066056	TraesCS4D01G118500	4D	99161084	Cbl-interacting protein kinase 14	Kinase (intracellular signal transduction)	up	HD&GF	Both
L_026538	TraesCS2B01G521800	2B	716809552	Abscisic acid-inducible protein kinase	Response to stress drought	up	HD&GF	Both
L_061133	TraesCS4B01G120400	4B	141427401	Cbl-interacting protein kinase 14	Signal transduction	up	HD&GF	Both
TAM 111-specific (45 genes)
L_093894	-	6B	1108860	Wall-associated receptor kinase 4	Cell wall-associated protein	down	HD	TAM 111
L_056608	TraesCS4A01G315100	4A	605559705	L-type lectin-domain containing receptor kinase ix.1	Defense response	down	HD	TAM 111
L_111303	TraesCS7B01G459600	7B	717331398	Disease resistance protein rf9 isoform x1	Defense response	down	HD	TAM 111
L_111237	TraesCS7B01G445300, TraesCS7B01G445400	7B	709194617	Serine/threonine-protein kinase pbs1-like	Defense response	up	HD	TAM 111
L_006321	TraesCS1B01G004100	1B	2354575	Sntox1 sensitivity protein	Defense response	down	HD	TAM 111
L_119853	TraesCSU01G142100	6A	30874599	L-type lectin-domain containing receptor kinase ix.1-like	Defense response, kinase	down	HD	TAM 111
L_035041	TraesCS2D01G554400	2D	628611296	L-type lectin-domain containing receptor kinase s.5	Defense response, kinase	down	HD	TAM 111
L_023556	TraesCS2B01G005400	2B	3406919	Receptor kinase-like protein xa21	Defense response, signaling	down	HD	TAM 111
L_111315	TraesCS7B01G462900	7B	720058403	Coatomer subunit beta'-3	Intracellular protein transport	down	HD	TAM 111
L_076320	TraesCS5B01G140300	5B	264911116	Cyclin-d3-1	Regulating cell division	down	HD	TAM 111
L_021997	TraesCS2B01G034200, TraesCS2B01G034300, TraesCS2B01G034600	2B	16814265	Receptor-like protein kinase	Programmed cell death	down	GF	TAM 111
L_066728	TraesCS4D01G238900	4D	401076304	Wall-associated receptor kinase-like 14	Cell surface receptor	down	GF	TAM 111
L_048495	TraesCS3D01G107500	3D	61072326	Btb/poz domain and ankyrin repeat-containing protein npr1	Defense response	down	GF	TAM 111
L_047959	-	3B	829213230	Disease resistance protein rga5-like	Defense response	down	GF	TAM 111
L_033439	TraesCS2D01G475300	2D	577789756	Receptor kinase-like protein xa21	Defense response	down	GF	TAM 111
L_038132	TraesCS3A01G262200	3A	484999248	Lr10 receptor-like protein kinase-like 1.2 isoform x1	Defense response	down	GF	TAM 111
L_036881	TraesCS3A01G048700, TraesCS3A01G048800	3A	25932401	Lr10 receptor-like protein kinase-like 1.2 isoform x4	Defense response	down	GF	TAM 111
L_043016	TraesCS3B01G055700	3B	29415738	Lr10 receptor-like protein kinase-like 2.1	Defense response	down	GF	TAM 111
L_113154	TraesCS7D01G037700	7D	19049689	Leucine-rich repeat receptor-like protein kinase	Defense response	down	GF	TAM 111
L_121998	-	2A	21209379	Lrr receptor-like serine/threonine-protein kinase	Defense response	down	GF	TAM 111
L_056335	TraesCS4A01G259100	4A	571777302	Lrr receptor-like serine/threonine-protein kinase	Defense response	down	GF	TAM 111
L_001573	TraesCS1A01G017900, TraesCS1A01G018500	1A	9174598	Rust resistance kinase lr10 isoform x2	Defense response	down	GF	TAM 111
L_000084	TraesCS1A01G018000, TraesCS1A01G018600	1A	9174598	Rust resistance kinase lr10-like	Defense response	down	GF	TAM 111
L_010427	TraesCS1D01G017800, TraesCS1D01G018000	1D	7874290	Rust resistance kinase lr10-like	Defense response	down	GF	TAM 111
L_114917	TraesCS7D01G011800	7D	5172818	Barley stem rust resistance protein	Defense response	down	GF	TAM 111
L_073166	TraesCS5A01G406100	5A	597686121	Lectin-like receptor kinase 7 isoform x1	Defense response, kinase	down	GF	TAM 111
L_024694	TraesCS2B01G220700	2B	210930708	L-type lectin-domain containing receptor kinase iv.1-like	Defense response, kinase	down	GF	TAM 111
L_025314	-	2B	109286310	Rust resistance kinase lr10-like	Defense response, kinase	down	GF	TAM 111
L_035138	TraesCS2D01G571100	2D	637637490	Lrr receptor-like serine/threonine-protein kinase	Defense response, signaling	down	GF	TAM 111
L_122009	-	3B	42036943	Dual specificity protein kinase zak2	Kinase	down	GF	TAM 111
L_047340	-	3B	754809870	Predicted protein	Kinase	down	GF	TAM 111
L_009869	-	1B	637344056	Shaggy-related protein kinase kappa	Kinase, extracellular signal	down	GF	TAM 111
L_000026	TraesCS1A01G005000	1A	2975186	Mdis1-interacting receptor like kinase 2-like	Pollen tube perception signal	down	GF	TAM 111
L_095747	TraesCS6B01G337200	6B	593363952	Serine/threonine-protein kinase sis8	Protein kinase activity	down	GF	TAM 111
L_094187	TraesCS6B01G270400	6B	487199538	Serine/threonine-protein kinase wnk4	Protein kinase activity	down	GF	TAM 111
L_113588	TraesCS7D01G123700	7D	77175507	G-type lectin s-receptor-like serine/threonine-protein kinase	Protein phosphorylation	down	GF	TAM 111
L_055195	TraesCS4A01G064800	4A	61615559	G-type lectin s-receptor-like serine/threonine-protein kinase	Protein phosphorylation	down	GF	TAM 111
L_033771	TraesCS2D01G537900, TraesCS2D01G538400, TraesCS2D01G538500	2D	619411756	G-type lectin s-receptor-like serine/threonine-protein kinase b120 isoform x1	Protein phosphorylation	down	GF	TAM 111
L_092069	TraesCS6B01G179100	6B	199073113	Cbl-interacting serine/threonine-protein kinase 21 isoform x2	Response to osmotic stress	down	GF	TAM 111
L_037911	-	3A	11001483	Iron-deficiency induced receptor-like kinase	Transport and mobilization fe	down	GF	TAM 111
L_059980	TraesCS4B01G126100	4B	159346892	Lrr receptor-like serine/threonine-protein kinase	Defense response	up	GF	TAM 111
L_048308	TraesCS3D01G072600	3D	32586271	G-type lectin s-receptor-like serine/threonine-protein kinase	Recognition of pollen	down	HD&GF	TAM 111
L_010350	TraesCS1D01G002900	1D	613424	Leucine-rich repeat receptor-like protein kinase	Defense response, kinase	down	HD&GF	TAM 111
L_101109	TraesCS7A01G005300	7A	2714719	Leucine-rich repeat receptor-like protein kinase	Defense response	down	HD&GF	TAM 111
L_026764	TraesCS2B01G563800	2B	755591231	Wall-associated receptor kinase 2-like	Cellular water homeostasis	down	HD&GF	TAM 111
TAM 112- specific (18 genes)
L_028922	TraesCS2D01G025400	2D	10976354	Receptor-like protein kinase	Programmed cell death,	down	HD	TAM 112
L_030266	TraesCS2D01G280400	2D	352627666	Proline-rich receptor-like protein kinase perk3	Protein modification	down	HD	TAM 112
L_042779	TraesCS3B01G005100	3B	3028213	Predicted protein	Kinase	down	HD	TAM 112
L_056167	TraesCS4A01G223600, TraesCS4A01G223800	4A	531246878	Cysteine-rich receptor-like protein kinase 25	Defense response, kinase	down	GF	TAM 112
L_042903	TraesCS3B01G030500	3B	13961393	Leucine-rich repeat receptor-like protein kinase	Defense response, kinase	down	GF	TAM 112
L_043304	TraesCS3B01G110500	3B	76432469	Leucine-rich repeat receptor-like protein kinase	Defense response, kinase	down	GF	TAM 112
L_063677	TraesCS4B01G366900	4B	654125090	Receptor-like protein kinase	Transmembrane receptor, kinase	down	GF	TAM 112
L_108888	TraesCS7B01G048900	7B	48770035	Serine/threonine-protein kinase ddb_g0271682	Protein kinase activity	down	GF	TAM 112
L_066553	TraesCS4D01G202300	4D	349189305	Receptor-like protein kinase herk 1	Cell elongation during vegetative growth	up	GF	TAM 112
L_081188	TraesCS5D01G157900	5D	246004736	Protein male discoverer 2	Cell surface signal	up	GF	TAM 112
L_090655	TraesCS6A01G336600	6A	570381453	Serine/threonine-protein kinase ripk	Defense response, kinase	up	GF	TAM 112
L_095893	TraesCS6B01G367100	6B	640978066	Serine/threonine-protein kinase ripk	Defense response, kinase	up	GF	TAM 112
L_005995	TraesCS1B01G193100	1B	346168589	Protein pam68, chloroplastic	Photosynthesis	up	GF	TAM 112
L_116835	-	7D	272297234	Mitogen-activated protein kinase 8 isoform x3	Programmed cell death	up	GF	TAM 112
L_061184	TraesCS4B01G127400	4B	166759678	Serine/threonine-protein kinase ddb_g0271682 isoform x1	Protein kinase activity; ATP binding	up	GF	TAM 112
L_024447	TraesCS2B01G175800	2B	150712815	Cbl-interacting protein kinase 21	Response to salt stress, osmotic stress	up	GF	TAM 112
L_001137	TraesCS1A01G215900	1A	381819595	Serine/threonine-protein kinase sapk3	Root hair cell development	up	GF	TAM 112
L_010317	-	1B	606190094	Lrr receptor-like serine/threonine-protein kinase	Water homeostasis, water transport	up	GF	TAM 112
a “Chr” means chromosome.
b Physical position is according to aligning gene sequence with wheat genome reference sequences version 1.0, IWGSC RefSeq v1.0 (IWGSC, 2014).

## Sheet: Table S4
Table S4. List of differentially expressed genes with molecule function of adenyl ribonucleotide binding in wheat cultivars TAM 111 and TAM 112 under water deficit stress at heading (HD) and grain filling (GF) stages
Sequence ID	Gene ID in wheat genome RefSeq V1.0	Chra	Physical Position (bp)b	Gene product	Function	Expression regulation	Expressed at Stages		Expressed in cultivars
Common in both cultivars (64 genes)
L_106699	TraesCS7A01G478500	7A	671446179	ABC transporter g family member 41-like	Transmembrane transporter	down	HD&GF		Both
L_030952	TraesCS2D01G051800	2D	19603311	ABC transporter g family member 43	ATPase activity, transmembrane movement of substances	down	HD&GF		Both
L_054712	-	4A	309444568	ATP synthase cf1 alpha subunit (chloroplast)	ATP metabolic process, proton transmembrane transport	down	HD&GF		Both
L_066834	TraesCS4D01G257900	4D	427926283	Calcium-transporting ATPase 2, plasma membrane-type	Transport transmembrane calcium ion	down	HD&GF		Both
L_062816	TraesCS4B01G393100	4B	667726269	Chaperone protein clpb1	Response to stress heat	down	HD&GF		Both
L_021594	TraesCS2A01G564500, TraesCS2A01G564600	2A	764723006	Disease resistance protein	Defense response	down	HD&GF		Both
L_016929	TraesCS2A01G029700	2A	13251702	Disease resistance protein rga3	Response to defense	down	HD&GF		Both
L_120050	TraesCSU01G177000	2B	28619393	Disease resistance protein rpm1-like isoform x1	Defense response	down	HD&GF		Both
L_117906	TraesCS7D01G538200	7D	629321579	Disease resistance rpp13-like protein 4 isoform x1	Response to defense	down	HD&GF		Both
L_082817	TraesCS5D01G085500	5D	90313210	Eukaryotic peptide chain release factor subunit 1-2	Protein methylation, translation termination	down	HD&GF		Both
L_115297	TraesCS7D01G080300	7D	47412273	Glutamate receptor 2.8-like	Membrane, calcium ion transport and signal	down	HD&GF		Both
L_097458	TraesCS6D01G170100	6D	156563066	High molecular mass early light-inducible protein hv90, chloroplastic-like	Chloroplast proteins induced by light stress	down	HD&GF		Both
L_100915	TraesCS6D01G380800, TraesCS6D01G380900	6D	461502545	Lrr receptor-like serine/threonine-protein kinase gso1	Response to defense, kinase	down	HD&GF		Both
L_056963	TraesCS4A01G384800	4A	662278608	Orf100 (chloroplast)	Integral component of membrane	down	HD&GF		Both
L_060840	TraesCS4B01G069600	4B	63442803	P-loop containing nucleoside triphosphate hydrolase superfamily protein	Intracellular protein transport	down	HD&GF		Both
L_083242	TraesCS5D01G159900	5D	249788870	Protein dwarf 53	Metabolism protein, proteolysis, peptidase activity	down	HD&GF		Both
L_020373	-	2A	542190120	Retrotransposon protein, , ty3-gypsy subclass	Nucleic acid binding, zinc ion binding	down	HD&GF		Both
L_085936	TraesCS5D01G452500	5D	500440648	Triticum aestivum pdr-type ABC transporter (pdr1)	ATP-binding cassette (abc) transporter	down	HD&GF		Both
L_098843	TraesCS6D01G069000	6D	34540689	Ubiquitin-conjugating enzyme e2 28-like	Protein ubiquitination	down	HD&GF		Both
L_004003	TraesCS1A01G285000	1A	482335468	70 kda peptidyl-prolyl isomerase	Biosynthesis protein	up	HD&GF		Both
L_039693	TraesCS3A01G258400	3A	480147184	ABC transporter b family member 9 isoform x1	Transmembrane movement of substances	up	HD&GF		Both
L_018745	TraesCS2A01G331700	2A	564612018	ATP-dependent 6-phosphofructokinase 2	Metabolism fructose 6-phosphate	up	HD&GF		Both
L_039772	TraesCS3A01G274400	3A	503751515	Chaperone protein clpb1	Response to stress heat	up	HD&GF		Both
L_009587	TraesCS1B01G352400	1B	583207823	Chaperone protein clpb1	Response to stress heat	up	HD&GF		Both
L_014135	TraesCS1D01G342100	1D	431826445	Chaperone protein clpb1	Response to stress heat	up	HD&GF		Both
L_031166	TraesCS2D01G091400	2D	43369203	D-alanine--d-alanine ligase	Cell wall formation	up	HD&GF		Both
L_049806	TraesCS3D01G357200	3D	469479552	Delta-1-pyrroline-5-carboxylate synthase 2	Response to stress oxidative, water deprivation	up	HD&GF		Both
L_044951	TraesCS3B01G395900	3B	623824478	Delta-1-pyrroline-5-carboxylate synthase 2	Response to stress oxidative, water deprivation	up	HD&GF		Both
L_038670	TraesCS3A01G363700	3A	611964575	Delta-1-pyrroline-5-carboxylate synthase 2	Response to stress oxidative, water deprivation	up	HD&GF		Both
L_044925	TraesCS3B01G390700, TraesCS3B01G390800	3B	615748718	Heat shock 70 kda protein	Response to heat	up	HD&GF		Both
L_060437	TraesCS4B01G205700	4B	437948972	Heat shock cognate 70 kda protein	Response to heat	up	HD&GF		Both
L_054388	TraesCS4A01G097900	4A	109423637	Heat shock cognate 70 kda protein 2	Response to heat	up	HD&GF		Both
L_065046	TraesCS4D01G206600	4D	354136050	Heat shock cognate 70 kda protein 2-like	Response to heat	up	HD&GF		Both
L_016952	TraesCS2A01G033700	2A	15001869	Heat shock protein 90	Response to heat	up	HD&GF		Both
L_030861	TraesCS2D01G033200	2D	12882738	Heat shock protein 90	Response to heat	up	HD&GF		Both
L_009268	TraesCS1B01G294300	1B	512172672	Mediator of RNA polymerase ii transcription subunit 37c	Transcription regulator	up	HD&GF		Both
L_050649	TraesCS3D01G159200	3D	128544306	P-loop containing nucleoside triphosphate hydrolase superfamily protein	Intracellular protein transport	up	HD&GF		Both
L_055794	TraesCS4A01G177600	4A	449269485	Rubisco activase small subunit	Response to stress	up	HD&GF		Both
L_013817	TraesCS1D01G284000	1D	382234209	Serine/arginine-rich-splicing factor sr34 isoform x3	Mrna processing, RNA splicing	up	HD&GF		Both
L_050498	TraesCS3D01G129900	3D	89898025	ABC transporter c family member 3	ATPase activity, transmembrane movement of substances	down	GF		Both
L_066810	TraesCS4D01G253300	4D	422079836	ABC transporter c family member 3	ATPase activity, transmembrane movement of substances	down	GF		Both
L_092270	TraesCS6B01G211300	6B	279077007	ABC transporter a family member 8-like isoform x1	ATPase activity, transmembrane movement of substances	down	GF		Both
L_006035	TraesCS1B01G201400	1B	360806488	Actin-2	Essential component of cell cytoskeleton	down	GF		Both
L_017370	TraesCS2A01G110800, TraesCS2A01G110900	2A	62314481	Disease resistance protein rga4 isoform x1	Response to defense	down	GF		Both
L_070111	TraesCS5A01G155000	5A	332297470	Protein dwarf 53	Metabolism protein, proteolysis, peptidase activity	down	GF		Both
L_076383	TraesCS5B01G153200	5B	282388026	Protein dwarf 53	Metabolism protein, proteolysis, peptidase activity	down	GF		Both
L_055295	TraesCS4A01G083900	4A	88427976	Phosphoenolpyruvate carboxykinase (ATP)	Involved in the gluconeogenesis	down	GF		Both
L_013273	TraesCS1D01G177400	1D	252527724	Actin-2	Essential component of cell cytoskeleton, cell growth and division	down	GF		Both
L_061926	TraesCS4B01G220200	4B	463208466	Phosphoenolpyruvate carboxykinase (ATP)	Involved in the gluconeogenesis	down	GF		Both
L_071442	TraesCS5A01G386500	5A	584049435	Myosin-12 isoform x2	Microtubule-based movement, actin filament organization	down	GF		Both
L_055369	TraesCS4A01G098600	4A	110636563	Heat shock cognate 70 kda protein	Response to heat	up	GF		Both
L_064072	TraesCS4D01G027900	4D	12458783	Plasma membrane ATPase 1	Membrane, transmembrane transport, regulate ph	up	GF		Both
L_121052	-	7D	71544329	ABC transporter c family member 10-like	ATPase activity, transmembrane movement of substances	up	GF		Both
L_051155	TraesCS3D01G250900	3D	351123536	V-type proton ATPase subunit b 2	ATP metabolic	up	GF		Both
L_049217	TraesCS3D01G234300, TraesCS3D01G234400	3D	323256752	ABC transporter g family member 37	ATPase activity, transmembrane movement of substances	up	GF		Both
L_095720	TraesCS6B01G333600	6B	585570318	Shikimate kinase 1, chloroplastic	Shikimate metabolic process, growth	up	GF		Both
L_046082	TraesCS3B01G280000	3B	449808297	V-type proton ATPase subunit b 2	ATP metabolic	up	GF		Both
L_093400	-	6B	178012043	Dead-box ATP-dependent RNA helicase 27	RNA secondary structure unwinding	up	GF		Both
L_063925	TraesCS4D01G000500	4D	475480	ABC transporter f family member 1	ATPase activity, transmembrane movement of substances	up	GF		Both
L_051526	TraesCS3D01G315700	3D	429099386	Diacylglycerol kinase 5	Response to defense, kinase	up	GF		Both
L_074388	TraesCS5B01G062500	5B	70265502	Methylcrotonoyl-coa carboxylase subunit alpha, mitochondrial	Leucine and isovaleric acid catabolism	up	GF		Both
L_032468	TraesCS2D01G331200	2D	423860742	ATP-dependent 6-phosphofructokinase 2	Metabolism fructose 6-phosphate	up	GF		Both
L_025284	-	2B	38373877	Cysteine-rich receptor-like protein kinase 23	Defense response, protein phosphorylation	up	GF		Both
L_065063	TraesCS4D01G209700	4D	360953066	Hsp70 nucleotide exchange factor fes1	Regulation of translation	up	GF		Both
TAM111-specific (18 genes)
L_001609	TraesCS1A01G025600	1A	12303669	Disease resistance protein rpm1-like	Response to stress, defense response	down	HD		TAM 111
L_102768	TraesCS7A01G007300	7A	3320710	Disease resistance rpp13-like protein 3	Response to defense	down	HD		TAM 111
L_015294	TraesCS1D01G452300	1D	493929787	Nucleoside diphosphate kinase 3-like	Biosynthesis ctp utp gtp	up	HD		TAM 111
L_079626	TraesCS5B01G449500	5B	621841252	ABC transporter g family member 34	Transmembrane movement of substances	down	HD&GF		TAM 111
L_074383	-	5B	68832127	Alanine--tRNA ligase	Metabolism amino acid	down	HD&GF		TAM 111
L_015345	TraesCS2A01G003900, TraesCS2A01G004300	2A	2325720	Disease resistance protein at1g50180	Response to defense	down	HD&GF		TAM 111
L_016928	TraesCS2A01G029600	2A	13134945	Disease resistance protein rga3	Response to defense	down	HD&GF		TAM 111
L_019777	TraesCS2A01G521400	2A	744326085	ABC transporter b family member 19	Response to auxin, root development	down	GF		TAM 111
L_085584	TraesCS5D01G564000	5D	562719950	ABC transporter g family member 34	Transmembrane movement of substances	down	GF		TAM 111
L_108622	TraesCS7B01G000200	7B	43472	ABC transporter g family member 34	Transmembrane movement of substances	down	GF		TAM 111
L_118590	TraesCS7D01G465900	7D	579789651	ABC transporter g family member 41-like	Transmembrane transporter	down	GF		TAM 111
L_006527	TraesCS1B01G044100, TraesCS1B01G044200	1B	24143623	Disease resistance protein rga3	Response to defense	down	GF		TAM 111
L_081607	-	5D	345646352	Disease resistance protein rga3	Response to defense	down	GF		TAM 111
L_070544	-	5A	17488261	Disease resistance protein rpm1 isoform x1	Response to stress, defense response	down	GF		TAM 111
L_120609	TraesCSU01G007900	2D	7970046	Disease resistance protein rpm1-like	Response to stress, defense response	down	GF		TAM 111
L_005647	TraesCS1B01G140300	1B	185548026	Ubiquitin-conjugating enzyme e2 2	Protein ubiquitination	down	GF		TAM 111
L_025324	-	2B	126162846	Zinc finger, cchc-type	Nucleic acid binding, zinc ion binding	down	GF		TAM 111
L_117464	TraesCS7D01G455300	7D	574063863	Mediator of RNA polymerase ii transcription subunit 37f-like	Transcription factor	up	GF		TAM 111
TAM 112-specific (24 genes)
L_093010	TraesCS6B01G095200	6B	71308616	Ubiquitin-conjugating enzyme e2 28-like	Ubiquitin conjugating enzyme activity	down	HD		TAM 112
L_046148	TraesCS3B01G291100	3B	466625747	ABC transporter b family member 9 isoform x1	Transmembrane movement of substances	up	HD		TAM 112
L_119724	TraesCSU01G116400	1A	490510753	Heat shock 70 kda protein, mitochondrial	Response to heat	up	HD		TAM 112
L_064620	TraesCS4D01G134900	4D	121811801	Rubisco activate small subunit	Response to stress	up	HD		TAM 112
L_060058	TraesCS4B01G140200	4B	184603375	Rubisco activate small subunit	Response to stress	up	HD		TAM 112
L_115049	TraesCS7D01G035900	7D	18401248	Disease resistance protein rpm1-like isoform x1	Response to stress, defense response	down	HD&GF		TAM 112
L_095553	TraesCS6B01G301700	6B	540591354	Universal stress protein a-like protein	Response to stress	up	HD&GF		TAM 112
L_020076	TraesCS2A01G575200	2A	769953558	Disease resistance rpp13-like protein 3	Response to defense	down	GF		TAM 112
L_034244	TraesCS2D01G385000	2D	489595342	Kinesin-like protein kin-7f	Microtubule-based movement	down	GF		TAM 112
L_027139	TraesCS2B01G328500	2B	470912728	Rubisco large subunit-binding protein subunit beta, chloroplastic	Response to stress, ATPase activity	down	GF		TAM 112
L_063147	TraesCS4B01G269200	4B	544038675	4-coumarate--coa ligase-like 1	Metabolism phenylpropanoid, ATP-binding	up	GF		TAM 112
L_108698	-	7B	13116895	ABC transporter c family member 10-like	ATPase activity, transmembrane movement of substances	up	GF		TAM 112
L_060989	TraesCS4B01G095200	4B	98695729	ABC transporter g family member 25	Response to ABA, transmembrane transporter	up	GF		TAM 112
L_065907	TraesCS4D01G092000	4D	67114233	ABC transporter g family member 25	Response to ABA, transmembrane transporter	up	GF		TAM 112
L_083417	TraesCS5D01G190600	5D	292767467	ABC transporter g family member 53	ATPase activity, transmembrane movement of substances	up	GF		TAM 112
L_068865	TraesCS5A01G153900	5A	331399778	Asparagine synthetase [glutamine-hydrolyzing]	Response to stress, nitrogen recycling, transport	up	GF		TAM 112
L_049431	TraesCS3D01G278000	3D	385155776	ATP-dependent 6-phosphofructokinase 6-like	Fructose 6-phosphate metabolic process	up	GF		TAM 112
L_109142	TraesCS7B01G093400	7B	106949791	ATP-dependent zinc metalloprotease ftsh 6, chloroplastic	Photosystem ii repair	up	GF		TAM 112
L_111583	TraesCS7B01G254500	7B	468952912	Delta-1-pyrroline-5-carboxylate synthase	Cellular amino acid biosynthetic process	up	GF		TAM 112
L_001259	TraesCS1A01G235100	1A	415582058	Diacylglycerol kinase 1	Plant development and responses to abiotic stress	up	GF		TAM 112
L_038412	TraesCS3A01G315800	3A	556660736	Diacylglycerol kinase 5	Response to defense, kinase	up	GF		TAM 112
L_045971	-	3B	817414141	Disease resistance protein rga1	Defense response	up	GF		TAM 112
L_032952	TraesCS2D01G388800	2D	495094984	GluTAMate dehydrogenase 2, mitochondrial	Response to stress salt, metabolism amino acid	up	GF		TAM 112
L_093256	TraesCS6B01G141400	6B	140757522	L-arabinokinase	Play a role in arabinose transport	up	GF		TAM 112

## Sheet: Table S5
Table S5. List of differentially expressed genes encoding products of nucleus in wheat cultivars TAM 111 and TAM 112 under water deficit stress at heading (HD) and grain filling (GF) stages
Sequence ID	Gene ID from IWGSC RefSeq V1.0		Physical Position (bp)b	Gene product	Function	Expression regulation	Expressed at stages	Expressed in cultivars
Common in both cultivars (100 genes)
L_060543	TraesCS4B01G013100	chr4B	8981063	2-methyl-6-phytyl-1,4-hydroquinone methyltransferase 2, chloroplastic	Biosynthesis tocopherol, part of co-factor biosynthesis	down	GF	Both
L_065494	TraesCS4D01G010700	chr4D	5100734	2-methyl-6-phytyl-1,4-hydroquinone methyltransferase 2, chloroplastic	Biosynthesis tocopherol, part of co-factor biosynthesis	down	GF	Both
L_060355	TraesCS4B01G189800	chr4B	412590619	Abscisic acid receptor pyl4-like	Abscisic acid-activated signaling pathway	down	GF	Both
L_051755	TraesCS3D01G359300	chr3D	473436856	Alpha-glucan phosphorylase, h isozyme	Response to stress water deprivation	down	GF	Both
L_046741	TraesCS3B01G398000	chr3B	628397018	Alpha-glucan phosphorylase, h isozyme	Response to stress water deprivation	down	GF	Both
L_081998	-	chr5D	404492747	Beta-cyanoalanine synthase	Metabolism cyanide	down	HD&GF	Both
L_072653	TraesCS5A01G300400	chr5A	509654202	Beta-cyanoalanine synthase	Metabolism cyanide	down	GF	Both
L_025635	TraesCS2B01G359400	chr2B	512909194	Btb/poz and taz domain-containing protein 2	ABA-activated signaling pathway, response to salt stress	down	GF	Both
L_030174	TraesCS2D01G264100	chr2D	322926977	Chloroplast	RNA binding; structural constituent of ribosome	down	GF	Both
L_084504	-	chr5D	242584349	Chloroplast envelope membrane protein (chloroplast)	Chloroplast inner membrane;	down	HD&GF	Both
L_042244	TraesCS3B01G188700	chr3B	201555272	Cytochrome c heme attachment protein	Cytochrome complex assembly	down	HD&GF	Both
L_112951	-	chr7B	676289715	Cytosolic fe-s cluster assembly factor nubp1-like protein	Negative regulation of plant-type hypersensitive	down	HD&GF	Both
L_070433	TraesCS5A01G215900	chr5A	432033431	Ethylene-responsive transcription factor 1-like	Response to stress, transcriptional activator,	down	GF	Both
L_076744	TraesCS5B01G217900	chr5B	391825951	High molecular mass early light-inducible protein hv90, chloroplastic-like	Nuclear-encoded chloroplast proteins induced by light stress	down	HD&GF	Both
L_054706	TraesCS4A01G151700	chr4A	308058610	Hypothetical chloroplast rf68 (chloroplast)	Cellular component chloroplast	down	GF	Both
L_045416	TraesCS3B01G486700	chr3B	733064487	Imp biosynthesis protein (chloroplast)	Response to oxidative stress	down	HD&GF	Both
L_025675	TraesCS2B01G365600	chr2B	521299161	Imp biosynthesis protein (chloroplast)	Response to oxidative stress	down	HD&GF	Both
L_110971	TraesCS7B01G395400	chr7B	662730406	Imp biosynthesis protein (chloroplast)	Response to oxidative stress	down	HD&GF	Both
L_075276	TraesCS5B01G218200	chr5B	392048536	Leucine-rich repeat receptor-like protein kinase	Response to defense, kinase	down	HD&GF	Both
L_063455	TraesCS4B01G323300	chr4B	613753846	Myb-a1	Transcription factor	down	HD&GF	Both
L_053792	TraesCS3D01G540600	chr3D	611918065	Myb-related protein	Transcription factor	down	GF	Both
L_021600	TraesCS2A01G566100, TraesCS2A01G566200, TraesCS2A01G566300	chr2A	765392244	Nac domain-containing protein 30-like	Regulation of transcription	down	HD&GF	Both
L_067802	TraesCS4D01G325800	chr4D	485763365	Nac domain-containing protein 72-like	Transcription activator for stress or defense responses	down	HD&GF	Both
L_013442	TraesCS1D01G212700	chr1D	298350649	Nad(p)h-quinone oxidoreductase subunit 1, chloroplastic-like	Oxidoreductase activity, photosynthesis	down	GF	Both
L_107206	-	chr7A	591461141	Orf100 (chloroplast)	Integral component of membrane	down	GF	Both
L_083600	TraesCS5D01G226900	chr5D	334969112	Protein nrt1/ ptr family 3.1	Maintenance of an internal steady state of gibberellic acid	down	HD&GF	Both
L_002622	TraesCS1A01G213000	chr1A	376501839	Pyruvate kinase isozyme g, chloroplastic	Kinase, mg++ binding	down	GF	Both
L_054723	TraesCS4A01G154800	chr4A	310738823	Ribosomal protein l2 (chloroplast)	Structural constituent of ribosome	down	HD&GF	Both
L_073530	TraesCS5A01G473800	chr5A	650127272	Spelt factor protein	Multicellular organism development, transcription	down	GF	Both
L_041609	TraesCS3B01G067900	chr3B	40235624	Sulfoquinovosyl transferase sqd2	Cellular response to phosphate starvation,	down	HD&GF	Both
L_048226	TraesCS3D01G055400	chr3D	23057698	Sulfoquinovosyl transferase sqd2	Cellular response to phosphate starvation,	down	HD&GF	Both
L_035620	TraesCS3A01G055500	chr3A	32145986	Sulfoquinovosyl transferase sqd2	Cellular response to phosphate starvation	down	GF	Both
L_081559	TraesCS5D01G227300, TraesCS5D01G227400, TraesCS5D01G227500, TraesCS5D01G227600, TraesCS5D01G227700	chr5D	335060769	Thiosulfate sulfurtransferase 18	Thiosulfate sulfur transferase activity	down	HD&GF	Both
L_054716	TraesCS4A01G153400	chr4A	309512522	Triticum aestivum chloroplast	Cellular component	down	HD&GF	Both
L_075279	TraesCS5B01G218500, TraesCS5B01G218600	chr5B	392107281	Vacuolar amino acid transporter 1-like (loc109734959	Amino acid transmembrane transport	down	HD&GF	Both
L_055337	TraesCS4A01G092700	chr4A	100102028	17.9 kda class i heat shock protein	Response to heat	up	HD&GF	Both
L_071369	TraesCS5A01G374000	chr5A	572021504	9-cis-epoxycarotenoid dioxygenase	Biosynthesis ABA, response to water deprivation	up	HD&GF	Both
L_001847	TraesCS1A01G072200	chr1A	54458947	Acetylornithine aminotransferase, mitochondrial	Biosynthesis of citrulline arginine	up	GF	Both
L_077025	-	chr5B	128355784	Amidase 1-like	Auxin biosynthetic process	up	GF	Both
L_004313	TraesCS1A01G343300	chr1A	531877612	Auxin-responsive protein iaa18-like	Response to auxin, transcription factor	up	HD&GF	Both
L_067870	TraesCS4D01G339400	chr4D	497166155	Beta-amylase 1, chloroplastic	Response to stress water deprivation	up	HD&GF	Both
L_073732	TraesCS5A01G513200	chr5A	676965943	Beta-amylase 1, chloroplastic	Response to stress water deprivation	up	HD&GF	Both
L_063558	TraesCS4B01G344300	chr4B	637737083	Beta-amylase 1, chloroplastic	Response to stress water deprivation	up	HD&GF	Both
L_094696	TraesCS6B01G364000	chr6B	635168208	Bzip transcription factor 23	Regulating pathogen defence	up	GF	Both
L_036514	TraesCS3A01G216800	chr3A	395757490	Chaperone protein dnaj 6-like	Protein degradation	up	HD&GF	Both
L_077897	TraesCS5B01G406300	chr5B	582425598	DNA binding protein	DNA replication, transcription	up	GF	Both
L_071528	TraesCS5A01G401600	chr5A	594350761	DNA binding protein	DNA replication, transcription	up	GF	Both
L_042595	TraesCS3B01G247200	chr3B	393227664	Dnaj homolog subfamily b member 3-like	Male germ cell development	up	HD&GF	Both
L_107231	-	chr7A	674286489	Ethylene-responsive transcription factor rap2-13	Transcription factor	up	GF	Both
L_113612	TraesCS7D01G127600	chr7D	79963970	Ethylene-responsive transcription factor rap2-9-like	Response to stress, transcriptional activator	up	GF	Both
L_023273	TraesCS2B01G272500	chr2B	373980989	Ferredoxin--nadp reductase, embryo isozyme, chloroplastic	Photosynthesis	up	HD&GF	Both
L_030119	TraesCS2D01G253400	chr2D	305863944	Ferredoxin--nadp reductase, embryo isozyme, chloroplastic	Photosynthesis	up	HD&GF	Both
L_040319	TraesCS3A01G378700	chr3A	627966122	G-box-binding factor 4	Response to salt stress and water deprivation	up	GF	Both
L_116288	TraesCS7D01G270600	chr7D	256443335	Heat shock factor protein 7	Response to heat	up	HD&GF	Both
L_109528	TraesCS7B01G168300	chr7B	235448232	Heat shock factor protein 7	Response to heat	up	HD&GF	Both
L_104156	TraesCS7A01G270100	chr7A	276184866	Heat shock factor protein 7	Response to heat	up	HD&GF	Both
L_004474	TraesCS1A01G375600	chr1A	550311376	Heat stress transcription factor a-2c	Response to heat	up	HD&GF	Both
L_019052	TraesCS2A01G389400	chr2A	637984503	Homeobox-leucine zipper protein hox22	Transcription	up	HD&GF	Both
L_032943	TraesCS2D01G387300	chr2D	492676261	Homeobox-leucine zipper protein hox22	Transcription	up	HD&GF	Both
L_025905	TraesCS2B01G407600	chr2B	578605118	Homeobox-leucine zipper protein hox22	Transcription	up	HD&GF	Both
L_072736	TraesCS5A01G316800	chr5A	527904269	Homeobox-leucine zipper protein hox6	Transcription	up	GF	Both
L_065512	TraesCS4D01G014300	chr4D	6572990	Lactoylglutathione lyase	Lyase activity	up	GF	Both
L_119279	TraesCSU01G034700	chr5A	706662954	Leymus chinensis salt-inducible protein (sain1)	Response to salt	up	GF	Both
L_050252	TraesCS3D01G081300	chr3D	40786157	Light-regulated protein	Response to light	up	GF	Both
L_037042	TraesCS3A01G081300	chr3A	52555607	Light-regulated protein	Response to light	up	GF	Both
L_044628	TraesCS3B01G331900	chr3B	537419532	Malonate--coa ligase	Biosynthesis fatty acid	up	GF	Both
L_076038	TraesCS5B01G093000	chr5B	122099975	Myb-related protein 340-like	Transcription factor	up	GF	Both
L_052128	TraesCS3D01G401200	chr3D	515776270	Nac domain-containing protein 48	Response to stress, transcription factor	up	GF	Both
L_078309	TraesCS5B01G480900	chr5B	653432485	Nac transcription factor	Response to stress, transcription factor	up	GF	Both
L_051282	TraesCS3D01G275500	chr3D	381990862	Nadp-dependent malic enzyme	Response to defense, metabolism oxygen	up	GF	Both
L_039842	TraesCS3A01G285900	chr3A	514310988	Nadp-dependent malic enzyme isoform x1	Metabolism carbohydrate	up	HD&GF	Both
L_046307	TraesCS3B01G320200	chr3B	519057417	Nadp-dependent malic enzyme isoform x1	Response to defense, metabolism oxygen	up	GF	Both
L_061553	TraesCS4B01G184800	chr4B	404186986	Outer envelope pore protein 16-2, chloroplastic-like	Ion transmembrane transport	up	GF	Both
L_066464	TraesCS4D01G186100	chr4D	323616751	Outer envelope pore protein 16-2, chloroplastic-like	Ion transmembrane transport	up	GF	Both
L_111804	TraesCS7B01G296300	chr7B	532656233	Peroxiredoxin-2e-1, chloroplastic	Cell protection against oxidative stress	up	HD&GF	Both
L_030704	TraesCS2D01G000300	chr2D	58097	Phosphatase 2c 37	Response to water deprivation, cold, ABA	up	HD&GF	Both
L_051141	TraesCS3D01G249000	chr3D	348158046	Phosphor-methylethanolamine n-methyltransferase-like	Biosynthesis phosphatidylcholine	up	HD&GF	Both
L_025020	TraesCS2B01G272900, TraesCS2B01G273000	chr2B	374207786	Photosystem ii 10 kda polypeptide, chloroplastic	Membrane, response to cytokinin	up	GF	Both
L_044292	-	chr3B	174983307	Pistillata-like mads-box transcription factor	Transcription factor, positive regulation transcription	up	HD&GF	Both
L_055349	TraesCS4A01G094300	chr4A	102444850	Protein phosphatase 2c 30	ABA-activated signaling pathway	up	HD&GF	Both
L_065068	TraesCS4D01G210900	chr4D	363246742	Protein phosphatase 2c 30	ABA-activated signaling pathway	up	HD&GF	Both
L_039630	TraesCS3A01G249000	chr3A	467153072	Protein phosphatase 2c 50	Protein serine/threonine phosphatase activity	up	HD&GF	Both
L_075070	TraesCS5B01G182000	chr5B	331373958	Protein phosphatase 2c 68	Protein serine/threonine phosphatase activity	up	GF	Both
L_069015	TraesCS5A01G183600	chr5A	383418335	Protein phosphatase 2c 68	Protein serine/threonine phosphatase activity	up	GF	Both
L_011400	TraesCS1D01G191900	chr1D	267590470	Protein sar deficient 4	Response to defense	up	GF	Both
L_002463	TraesCS1A01G184900	chr1A	335545568	Protein sar deficient 4	Response to oxidative stress	up	GF	Both
L_033897	TraesCS2D01G563600	chr2D	634796732	Protochlorophyllide reductase a, chloroplastic	Protochlorophyllide reductase activity	up	HD&GF	Both
L_041745	TraesCS3B01G096500, TraesCS3B01G096600	chr3B	64508457	Serine/threonine-protein phosphatase pp1	Cell division, cell cycle	up	GF	Both
L_081820	TraesCS5D01G275300	chr5D	378119761	Splicing factor u2af small subunit a	mRNA splicing, flowering	up	HD&GF	Both
L_070812	TraesCS5A01G267500	chr5A	478856404	Splicing factor u2af small subunit a	mRNA splicing, flowering	up	HD&GF	Both
L_044222	TraesCS3B01G277900	chr3B	447981020	Sucrose synthase 3	Seed maturation, starch metabolism	up	HD&GF	Both
L_025802	TraesCS2B01G389500	chr2B	553571554	Thioredoxin m2, chloroplastic	Redox signaling and oxidative stress responses	up	GF	Both
L_064884	TraesCS4D01G176100	chr4D	305379037	Thioredoxin-like 1-2, chloroplastic	Redox signaling and oxidative stress responses	up	HD&GF	Both
L_060278	TraesCS4B01G174100	chr4B	381692893	Thioredoxin-like 1-2, chloroplastic	Redox signaling and oxidative stress responses	up	HD&GF	Both
L_055521	TraesCS4A01G130400	chr4A	172014359	Thioredoxin-like 1-2, chloroplastic	Redox signaling and oxidative stress responses	up	HD&GF	Both
L_060697	TraesCS4B01G044100	chr4B	31971671	Transcription factor at3g04930	Transcription factor	up	GF	Both
L_081438	TraesCS5D01G204700	chr5D	310034041	U-box domain-containing protein 19	Regulation of seed germination	up	HD&GF	Both
L_069087	TraesCS5A01G198800	chr5A	403701251	U-box domain-containing protein 19-like	Regulation of seed germination	up	HD&GF	Both
L_064243	TraesCS4D01G059000	chr4D	35119072	Zinc metalloprotease egy3, chloroplastic	Response to heat, light and h2o2	up	HD&GF	Both
L_060779	TraesCS4B01G059500	chr4B	50728716	Zinc metalloprotease egy3, chloroplastic	Response to heat, light and h2o2	up	HD&GF	Both
TAM 111-specific (20 genes)
L_074073	-	chr5B	4574443	Anti-silencing function 1a-like	DNA repair	down	GF	TAM 111
L_054966	TraesCS4A01G017700	chr4A	11716185	Cyclic dof factor 1-like	Regulation of transcription	down	GF	TAM 111
L_076059	TraesCS5B01G096300	chr5B	127537565	Major pollen allergen car b 1-like	Abscisic acid-activated signaling pathway	down	HD	TAM 111
L_017403	TraesCS2A01G116100	chr2A	66317725	Myb family transcription factor efm-like	Transcription factor acting as a flowering repressor	down	GF	TAM 111
L_076327	TraesCS5B01G141900	chr5B	267759353	Nac domain-containing protein 77	Regulation of transcription	down	GF	TAM 111
L_026337	TraesCS2B01G486000	chr2B	683035391	Nucleolin 2-like isoform x2	rRNA processing and ribosome assembly	down	GF	TAM 111
L_009902	-	chr1B	641493047	Pre-mRNA-processing-splicing factor 8a-like	mRNA splicing	down	GF	TAM 111
L_003937	TraesCS1A01G441200	chr1A	589820438	Protein phosphatase 2c 53	Protein serine/threonine phosphatase activity	down	GF	TAM 111
L_080726	TraesCS5D01G070700	chr5D	68693197	Protein wrky1	Transcription factor complex	down	GF	TAM 111
L_014884	TraesCS1D01G451800	chr1D	493710577	Sm-like protein lsm8	mRNA splicing	down	HD&GF	TAM 111
L_052702	TraesCS3D01G513800	chr3D	597672127	Agamous-like mads-box protein agl29	Multicellular organism development	up	GF	TAM 111
L_085660	TraesCS5D01G392000	chr5D	460393899	Auxin-responsive protein iaa13-like	Response to auxin, transcription factor	up	GF	TAM 111
L_014932	TraesCS1D01G382900	chr1D	457849338	Heat stress transcription factor a-2c	Response to heat	up	GF	TAM 111
L_079008	TraesCS5B01G315600	chr5B	497755103	Heat stress transcription factor b-2c-like	Response to stress heat	up	GF	TAM 111
L_027581	TraesCS2B01G415900	chr2B	594683398	Histone h1	DNA protein	up	HD	TAM 111
L_070215	TraesCS5A01G174300	chr5A	367593605	Meiotic nuclear division protein 1 homolog	Positive regulation of mitochondrial translation	up	GF	TAM 111
L_029883	TraesCS2D01G214100	chr2D	175330887	Nac transcription factor nam-b1	Regulation of transcription	up	GF	TAM 111
L_075935	TraesCS5B01G075300	chr5B	89683294	Transcription factor hho6	Regulation of transcription	up	GF	TAM 111
L_004234	TraesCS1A01G327800	chr1A	517102115	Transcription initiation factor iif beta subunit	Transcription factor	up	HD	TAM 111
L_036589	TraesCS3A01G232100	chr3A	433550940	Zpr1 zinc-finger domain protein	Zinc ion binding	up	GF	TAM 111
TAM 112-specific (13 genes)
L_003749	TraesCS1A01G402100	chr1A	565990421	16s rRNA processing protein rimm family	Translation, rRNA binding protein	down	GF	TAM 112
L_079699	TraesCS5B01G462900, TraesCS5B01G463000, TraesCS5B01G463100	chr5B	638344340	Chlorophyll a-b binding protein of lhcii type 1-like	Photosynthesis, light harvesting	down	GF	TAM 112
L_073423	TraesCS5A01G454200	chr5A	635407987	Chlorophyll a-b binding protein of lhcii type 1-like	Photosynthesis, light harvesting	down	GF	TAM 112
L_034268	TraesCS2D01G389900	chr2D	497362111	Pentatricopeptide repeat-containing protein	RNA editing	down	GF	TAM 112
L_075646	TraesCS5B01G017900	chr5B	17545037	Phytoene synthase 2, chloroplastic-like	Biosynthesis carotenoid and ergosterol	down	GF	TAM 112
L_027930	TraesCS2B01G487400	chr2B	683731819	Triticum aestivum chloroplast	Cellular component	down	HD&GF	TAM 112
L_033940	TraesCS2D01G572900	chr2D	638423739	Triticum turgidum p_1 chloroplast	Cellular component	down	HD&GF	TAM 112
L_064267	TraesCS4D01G064000	chr4D	39403237	Folate transporter 1, chloroplastic	Transmembrane transporter activity	up	GF	TAM 112
L_059664	TraesCS4B01G065100	chr4B	57858344	Folate transporter 1, chloroplastic	Transmembrane transporter activity	up	GF	TAM 112
L_024227	TraesCS2B01G137100	chr2B	104062414	Gtp-binding protein obgc1, chloroplastic	Chloroplast development	up	GF	TAM 112
L_078151	TraesCS5B01G451200	chr5B	622627646	Otu domain-containing protein	Protein de-ubiquitination	up	HD&GF	TAM 112
L_080607	TraesCS5D01G050800	chr5D	48836387	Outer envelope pore protein 16-2, chloroplastic-like	Ion transmembrane transport	up	GF	TAM 112
L_026909	TraesCS2B01G593000	chr2B	777828925	Protochlorophyllide reductase a, chloroplastic	Chlorophyll biosynthetic process	up	HD	TAM 112
a “chr” means chromosome.
b Physical position is according to aligning gene sequence with wheat genome reference sequences version 1.0.

## Sheet: Table S6
Table S6. List of differentially expressed genes encoding proteins in plasma membrane in wheat cultivars TAM 111 and TAM 112 under water deficit stress at heading (HD) and grain filling (GF) stages
Sequence ID	Gene ID in wheat genome RefSeq V1.0	Chra		Physical Position (bp)b	Gene product	Function	Expression regulation	Expressed at Stages	Expressed in cultivars
Common in both cultivars (52 genes)
L_077485	TraesCS5B01G332500	5B		516537778	Aquaporin pip2-7	Ion transmembrane transport	down	HD&GF	Both
L_071151	TraesCS5A01G332300	5A		540681560	Aquaporin pip2-7	Ion transmembrane transport	down	GF	Both
L_040271	TraesCS3A01G369200	3A		620215902	Auxin transporter-like protein 1	Amino acid transmembrane transport	down	GF	Both
L_044981	TraesCS3B01G401000	3B		635216461	Auxin transporter-like protein 1	Amino acid transmembrane transport	down	GF	Both
L_039675	TraesCS3A01G255300	3A		477330491	Bidirectional sugar transporter sweet2b	Transport carbohydrate	down	HD&GF	Both
L_043608	TraesCS3B01G166500	3B		166653261	Ble2 protein	Transmembrane protein	down	HD&GF	Both
L_028095	TraesCS2B01G521100	2B		716047289	Callose synthase 11	A major component of pollen mother cell walls and pollen tubes	down	HD&GF	Both
L_008652	TraesCS1B01G410400	1B		637371961	Casp-like protein 1u2	Ion binding	down	HD&GF	Both
L_031739	TraesCS2D01G199100	2D		147966607	Embryogenesis transmembrane protein-like	Embryogenesis	down	HD&GF	Both
L_096525	-	6B		655311934	Glutamate receptor 2.7-like	Calcium ion transport, calcium signal	down	HD&GF	Both
L_046123	TraesCS3B01G287200	3B		459442974	Glutathione s-transferase gstu6	Metabolism glutathione	down	HD&GF	Both
L_034800	TraesCS2D01G506200, TraesCS2D01G506300	2D		600131013	Glycerol phosphodiester phosphodiesterase gdpd6	Metabolic lipid and glycerol	down	HD&GF	Both
L_075328	TraesCS5B01G228500	5B		405556219	High molecular mass early light-inducible protein hv58, chloroplastic-like	Chloroplast transmembrane transport	down	HD&GF	Both
L_065366	TraesCS4D01G264200	4D		434974963	Low affinity sulfate transporter 3	Sulfate transport	down	GF	Both
L_109809	TraesCS7B01G212500	7B		388596010	Lysine histidine transporter 1-like	Transport amino acid transmembrane	down	HD&GF	Both
L_116498	TraesCS7D01G309200	7D		392262981	Lysine histidine transporter 2	Biosynthesis for microspore structure	down	HD&GF	Both
L_034186	TraesCS2D01G373800	2D		477260400	Metal-nicotianamine transporter ysl12	Transmembrane transport	down	GF	Both
L_093277	TraesCS6B01G144700	6B		144371641	Ndr1/hin1-like protein 10	Defense response	down	HD&GF	Both
L_068038	TraesCS5A01G004500, TraesCS5A01G004600	5A		3167147	Obtusifoliol 14-alpha demethylase	Sterol biosynthetic process, oxidation-reduction process	down	HD&GF	Both
L_024680	TraesCS2B01G218700	2B		207598637	Osjnba0016n04.16-like protein	Agglutination involved in conjugation	down	HD&GF	Both
L_050840	TraesCS3D01G194600	3D		186608395	Peptide/nitrate transporter	Peptide/nitrate transporter	down	GF	Both
L_065357	TraesCS4D01G262900, TraesCS4D01G263000	4D		434029135	Polyol transporter 1	Plasma membrane sugar-proton symporter	down	GF	Both
L_063115	TraesCS4B01G262800, TraesCS4B01G262900	4B		532581010	Polyol transporter 5	Plasma membrane sugar-proton symporter	down	GF	Both
L_055093	TraesCS4A01G042000, TraesCS4A01G042100	4A		35476195	Polyol transporter 5	Plasma membrane sugar-proton symporter	down	GF	Both
L_056307	TraesCS4A01G251900	4A		563677891	Polyol transporter 5	Lateral root formation	down	GF	Both
L_069477	TraesCS5A01G037900	5A		34980985	Protein nrt1/ ptr family 2.11-like	Transport glucosinolate, response to karrikin	down	GF	Both
L_051186	TraesCS3D01G256100	3D		357798376	Pyruvate dehydrogenase e1 component subunit alpha-2, mitochondrial	Response to defense	down	HD&GF	Both
L_058468	TraesCS4A01G352900	4A		628087960	S-(+)-linalool synthase, chloroplastic-like	Secondary metabolite biosynthesis	down	HD&GF	Both
L_036032	TraesCS3A01G133100	3A		110069261	S-(+)-linalool synthase, chloroplastic-like	Secondary metabolite biosynthesis	down	HD&GF	Both
L_054218	TraesCS4A01G066200	4A		63538582	Sugar transport protein 13	Response to ABA, salt stress, water deprivation	down	HD&GF	Both
L_065262	TraesCS4D01G243100	4D		405770869	Sugar transport protein 13	Response to ABA, salt stress, water deprivation	down	HD&GF	Both
L_069258	TraesCS5A01G229700	5A		445203540	Sulfate transporter 1.2 isoform x1	Cellular response to sulfate starvation	down	GF	Both
L_028305	TraesCS2B01G563700	2B		755548942	Wall-associated receptor kinase 4	Cell surface receptor signaling pathway	down	HD&GF	Both
L_027253	TraesCS2B01G351100	2B		498416102	Amino acid permease 7 isoform x2	Amino acid transmembrane transport	up	GF	Both
L_018740	TraesCS2A01G331100	2A		564097973	Amino acid permease 7 isoform x2	Amino acid transmembrane transport	up	GF	Both
L_095971	TraesCS6B01G382000	6B		656996462	Amino acid transporter avt1a	Amino acid transmembrane transport	up	HD&GF	Both
L_086758	TraesCS6A01G041700	6A		22021304	Catalase (cat3)	Thermal tolerance	up	HD&GF	Both
L_062008	TraesCS4B01G234100	4B		487768671	Cytochrome p450 90b1	Response to stress; oxidation-reduction process	up	GF	Both
L_040278	TraesCS3A01G370300	3A		621010046	Gaba transporter 1	Amino acid transmembrane transport	up	GF	Both
L_055785	TraesCS4A01G175900	4A		446948274	Glucan endo-1,3-beta-glucosidase	Defense response, metabolism carbohydrate	up	GF	Both
L_063987	TraesCS4D01G013600	4D		6422707	Glucan endo-1,3-beta-glucosidase 8	Metabolism carbohydrate, response to defense	up	GF	Both
L_100231	TraesCS6D01G331300, TraesCS6D01G331400	6D		434169365	Mediator of RNA polymerase ii transcription subunit 37c	Transcription factor	up	HD&GF	Both
L_073039	TraesCS5A01G376900, TraesCS5A01G377000	5A		574482067	Organic cation/carnitine transporter 7	Nicotinate transport	up	HD&GF	Both
L_001381	TraesCS1A01G257400	1A		449623130	Protein nrt1/ ptr family 3.1-like	Gibberellic acid homeostasis	up	HD&GF	Both
L_090710	TraesCS6A01G348300, TraesCS6A01G348400	6A		580316258	Protein phosphatase 2c 50	Protein serine/threonine phosphatase activity	up	HD&GF	Both
L_037580	TraesCS3A01G182900	3A		212112336	Respiratory burst oxidase homolog protein b	Response to heat, seed germination	up	HD&GF	Both
L_050795	TraesCS3D01G187300	3D		173597241	Respiratory burst oxidase homolog protein b	Response to heat, seed germination	up	GF	Both
L_037304	-	3A		108376081	Sodium/calcium exchanger ncl1	Response to stress salt, abiotic	up	GF	Both
L_025979	TraesCS2B01G421900	2B		607235809	Transducin/wd40 repeat-like superfamily protein	Signal transduction, pre-mRNA processing	up	HD&GF	Both
L_033009	TraesCS2D01G401000	2D		515817134	Transducin/wd40 repeat-like superfamily protein	Signal transduction, pre-mRNA processing	up	GF	Both
L_002452	TraesCS1A01G183000	1A		331318265	Trehalase	Trehalose catabolic process	up	GF	Both
L_095823	TraesCS6B01G354400	6B		620265032	Universal stress protein phos32	Response to molecule of fungal origin	up	GF	Both
TAM 111-specific (13 genes)
L_069802	TraesCS5A01G100000	5A		143551889	Aquaporin pip2-6	Response to water deprivation	down	HD	TAM 111
L_053429	TraesCS3D01G475200	3D		575758609	Beta 1,3 glucanase	Key roles in cell division, response to stress abiotic	down	HD&GF	TAM 111
L_104382	TraesCS7A01G312800	7A		443963035	Lysine histidine transporter 2	Transport amino acid transmembrane	down	HD&GF	TAM 111
L_107811	TraesCS7B01G107400	7B		123857863	Macpf domain-containing protein	Plant-type hypersensitive response	down	GF	TAM 111
L_021674	TraesCS2A01G583600	2A		775378491	Ndr1/hin1-like protein 12	Defense response	down	GF	TAM 111
L_027049	TraesCS2B01G624600	2B		797622760	Oligopeptide transporter 4	Protein transport, response to karrikin	down	HD&GF	TAM 111
L_057221	TraesCS4A01G439000	4A		708606648	Oligopeptide transporter 7	Protein transport	down	GF	TAM 111
L_078431	TraesCS5B01G505300	5B		671126143	Predicted protein	Integral component of membrane	down	GF	TAM 111
L_034310	TraesCS2D01G396700	2D		507828167	Spx domain-containing membrane protein osi_17046	Transmembrane transport	down	GF	TAM 111
L_031809	-	2D		166609727	Sugar carrier protein c-like	Carbohydrate transport	down	GF	TAM 111
L_076750	TraesCS5B01G219700	5B		393843620	Tetraspanin-8	Response to defense	down	HD&GF	TAM 111
L_060701	TraesCS4B01G044700	4B		32259091	Basic blue protein	Electron transfer activity	up	GF	TAM 111
L_090169	TraesCS6A01G419900, TraesCS6A01G420100	6A		616968180	Glycosyl transferase family protein	Involved in cell wall synthesis	up	HD	TAM 111
TAM 112-specific (14 gene)
L_112909	-	7B		588893364	Lrr receptor-like serine/threonine-protein kinase	Defense response, cell growth	down	HD	TAM 112
L_054077	TraesCS4A01G042100	4A		35476195	Polyol transporter 1	Plasma membrane sugar-proton symporter	down	GF	TAM 112
L_057584	TraesCS4A01G187700	4A		466910566	Protein zinc induced facilitator-like 1 isoform x1	Response to stress water, root development	down	GF	TAM 112
L_064569	TraesCS4D01G125700	4D		109920331	Protein zinc induced facilitator-like 1-like isoform x1	Response to stress water, root development	down	GF	TAM 112
L_068636	TraesCS5A01G115100	5A		230453238	Amino acid permease 3	Amino acid transmembrane transport	up	GF	TAM 112
L_025569	TraesCS2B01G343300	2B		489029243	Amino acid transporter avt1i	Amino acid transmembrane transport;	up	GF	TAM 112
L_045015	TraesCS3B01G406200	3B		641802884	Glucan endo-1,3-beta-glucosidase 14-like isoform x1	Metabolism carbohydrate, cell wall, response to defense	up	GF	TAM 112
L_060553	TraesCS4B01G015500	4B		11655853	Glucan endo-1,3-beta-glucosidase 8	Metabolism carbohydrate, cell wall, response to defense	up	GF	TAM 112
L_049372	TraesCS3D01G267000	3D		370533321	O-acyltransferase wsd1	Biosynthesis triglyceride	up	GF	TAM 112
L_046955	-	3B		680242080	Phospholipase d delta	Response to stress water, ABA signal	up	GF	TAM 112
L_022958	TraesCS2B01G218400, TraesCS2B01G218600	2B		207471210	Polyol transporter 5	Plasma membrane sugar-proton symporter	up	GF	TAM 112
L_109921	TraesCS7B01G231700	7B		434830476	Predicted protein	Integral component of membrane	up	GF	TAM 112
L_020798	TraesCS2A01G399200	2A		652332969	Spx domain-containing membrane protein osi_17046	Transmembrane transport	up	GF	TAM 112
L_022068	TraesCS2B01G049700	2B		24684633	Unc93-like protein 1	Transmembrane transport	up	GF	TAM 112

## Sheet: Table S7
Table S7. List of 92 genes with response to water deficit stress and differential expression in TAM 111 and TAM 112 under dry and wet conditions at heading (HD) and grain filling (GF) stages.
Sequence ID	Gene ID in wheat genome RefSeq V1.0	Chra	Physical Position (bp)b	Gene Product	Category	Function	Expression regulation	Expressed at Stages	Expressed in cultivars
Common in both cultivars (61 genes):
L_071151	TraesCS5A01G332300	5A	540681560	Aquaporin PIP2-7	Aquaporin	Water transport	down	GF	Both
L_063382	TraesCS4B01G310900	4B	601098579	Aquaporin TIP1-1	Aquaporin	Water transport	down	GF	Both
L_058763	TraesCS4A01G410800	4A	683616381	Aquaporin TIP1-1	Aquaporin	Water transport	down	GF	Both
L_096323	TraesCS6B01G450200	6B	709019638	Aquaporin PIP1-5	Aquaporin	Water transport	down	HD&GF	Both
L_077485	TraesCS5B01G332500	5B	516537778	Aquaporin PIP2-7	Aquaporin	Water transport	down	HD&GF	Both
L_006157	TraesCS1B01G223300	1B	400771485	Proline dehydrogenase 2, mitochondrial	Dehydrogenase	Response to water deprivation	down	HD&GF	Both
L_011515	TraesCS1D01G212400	1D	298068128	Proline dehydrogenase 2, mitochondrial	Dehydrogenase	Response to water deprivation	down	HD&GF	Both
L_003049	-	1A	371219176	Proline dehydrogenase 2, mitochondrial-like	Dehydrogenase	Response to water deprivation	down	HD&GF	Both
L_074394	TraesCS5B01G063500, TraesCS5B01G063600, TraesCS5B01G063700	5B	71343960	Wall-associated receptor kinase 2	Kinase	Cellular water homeostasis	down	HD&GF	Both
L_035536	TraesCS3A01G039900, TraesCS3A01G040000	3A	21002003	Wall-associated receptor kinase 4-like	Kinase	Cellular water homeostasis	down	HD&GF	Both
L_040127	TraesCS3A01G342000	3A	589243088	LRR receptor-like serine/threonine-protein kinase isoform X1	Kinase	Water transport	down	GF	Both
L_003218	TraesCS1A01G302600	1A	496303427	LRR receptor-like serine/threonine-protein kinaseisoform X1	Kinase	Water transport	down	HD&GF	Both
L_032891	TraesCS2D01G377200	2D	481599478	Phenylalanine ammonia-lyase-like	Lyase	Drought recovery	down	HD&GF	Both
L_051755	TraesCS3D01G359300	3D	473436856	Alpha-glucan phosphorylase, H isozyme	Phosphorylase	Response to water deprivation	down	GF	Both
L_046741	TraesCS3B01G398000	3B	628397018	Alpha-glucan phosphorylase, H isozyme	Phosphorylase	Response to water deprivation	down	GF	Both
L_054218	TraesCS4A01G066200	4A	63538582	Sugar transport protein 13	Sugar transport protein	Response to water deprivation	down	HD&GF	Both
L_065262	TraesCS4D01G243100	4D	405770869	Sugar transport protein 13	Sugar transport protein	Response to water deprivation	down	HD&GF	Both
L_067870	TraesCS4D01G339400	4D	497166155	Beta-amylase 1, chloroplastic	Amylase	Response to water deprivation	up	HD&GF	Both
L_073732	TraesCS5A01G513200	5A	676965943	Beta-amylase 1, chloroplastic	Amylase	Response to water deprivation	up	HD&GF	Both
L_063558	TraesCS4B01G344300	4B	637737083	Beta-amylase 1, chloroplastic	Amylase	Response to water deprivation	up	HD&GF	Both
L_020626	TraesCS2A01G367700	2A	611315111	Triticum aestivum caleosin	Caleosin	Response to stress low water, high salt	up	GF	Both
L_034129	TraesCS2D01G364600, TraesCS2D01G364800	2D	470137157	Triticum aestivum caleosin	Caleosin	Response to stress low water, high salt	up	HD&GF	Both
L_027421	TraesCS2B01G384600, TraesCS2B01G385200	2B	548511648	Triticum aestivum caleosin	Caleosin	Response to stress low water, high salt	up	HD&GF	Both
L_030503	TraesCS2D01G319800	2D	410953958	PLAT domain-containing protein	Catalase	Response to water deprivation	up	HD&GF	Both
L_094799	TraesCS6B01G383500	6B	658402983	Dehydrin 4	Dehydrin	Response to drought	up	HD&GF	Both
L_100236	TraesCS6D01G332900	6D	435351047	Dehydrin 4	Dehydrin	Response to water deprivation	up	HD&GF	Both
L_079533	TraesCS5B01G426700, TraesCS5B01G426800	5B	602483427	Dehydrin 9	Dehydrin	Response to water deprivation	up	HD&GF	Both
L_080314	-	5B	550259507	Dehydrin 2	Dehydrin	Response to water deprivation	up	HD&GF	Both
L_094800	TraesCS6B01G383600	6B	658477357	Dehydrin 3	Dehydrin	Response to water deprivation	up	HD&GF	Both
L_098330	TraesCS6D01G333000, TraesCS6D01G333100	6D	435711652	Dehydrin 3	Dehydrin	Response to water deprivation	up	HD&GF	Both
L_100237	TraesCS6D01G333100	6D	435711652	Dehydrin 3	Dehydrin	Response to water deprivation	up	HD&GF	Both
L_100238	TraesCS6D01G333300, TraesCS6D01G333600	6D	435831707	Dehydrin 7	Dehydrin	Response to water deprivation	up	HD&GF	Both
L_098331	TraesCS6D01G333200	6D	435763724	Dehydrin 7	Dehydrin	Response to water deprivation	up	HD&GF	Both
L_098329	TraesCS6D01G332900	6D	435351047	Dehydrin 4	Dehydrin	Response to water deprivation	up	HD&GF	Both
L_089799	TraesCS6A01G350500, TraesCS6A01G350600, TraesCS6A01G350700	6A	582511184	Dehydrin 3	Dehydrin	Response to water deprivation	up	HD&GF	Both
L_038738	TraesCS3A01G376800	3A	625533100	Protein early responsive to dehydration 15-like	Dehydrogenase	Response to water deprivation	up	GF	Both
L_109331	TraesCS7B01G130600	7B	157216641	Formate dehydrogenase 1, mitochondrial	Dioxygenase	Response to drought	up	HD&GF	Both
L_084623	TraesCS5D01G383500	5D	453238775	9-cis-epoxycarotenoid dioxygenase 1, chloroplastic-like	Dioxygenase	Response to water deprivation	up	GF	Both
L_071369	TraesCS5A01G374000	5A	572021504	9-cis-epoxycarotenoid dioxygenase	Dioxygenase	Response to water deprivation	up	HD&GF	Both
L_098325	TraesCS6D01G332500	6D	434811673	Cold-shock protein CS120	Heat/cold-shock protein	Response to water deprivation	up	GF	Both
L_026538	TraesCS2B01G521800	2B	716809552	ABA-inducible protein kinase	Kinase	Response to drought	up	HD&GF	Both
L_009252	TraesCS1B01G290600	1B	507848286	Pyrroline-5-carboxylate synthetase	Kinase	Response to water deprivation	up	GF	Both
L_003533	TraesCS1A01G364000	1A	544176581	Late embryogenesis abundant protein (LEA)	Late embryogenesis abundant protein	Response to water deprivation	up	GF	Both
L_027849	TraesCS2B01G471600	2B	668047736	Late embryogenesis abundant protein 18	Late embryogenesis abundant protein	Response to water deprivation	up	GF	Both
L_105975	TraesCS7A01G333100	7A	486209010	Late embryogenesis abundant protein 31-like	Late embryogenesis abundant protein	Response to water deprivation	up	GF	Both
L_108615	TraesCS7B01G244300	7B	453053701	Late embryogenesis abundant protein 31-like	Late embryogenesis abundant protein	Response to water deprivation	up	GF	Both
L_057327	TraesCS4A01G459700	4A	725571627	Late embryogenesis abundant protein 6	Late embryogenesis abundant protein	Response to water deprivation	up	GF	Both
L_004420	TraesCS1A01G364100	1A	544176581	Late embryogenesis abundant protein, group 3	Late embryogenesis abundant protein	Response to water deprivation	up	GF	Both
L_050760	TraesCS3D01G180800	3D	162875687	Late embryogenesis abundant protein Lea5-like	Late embryogenesis abundant protein	Response to water deprivation	up	HD&GF	Both
L_088388	TraesCS6A01G111900, TraesCS6A01G112000	6A	80883985	11 kda late embryogenesis abundant protein	Late embryogenesis abundant protein	Water exchange	up	GF	Both
L_110663	TraesCS7B01G337800	7B	592512283	11 kda late embryogenesis abundant protein-like	Late embryogenesis abundant protein	Water exchange	up	HD&GF	Both
L_063507	TraesCS4B01G332800, TraesCS4B01G332900	4B	623226513	Group3 late embryogenesis abundant protein	Late embryogenesis abundant protein	Wheat drought tolerance	up	HD&GF	Both
L_049805	TraesCS3D01G357000	3D	469378523	NADPH-dependent aldo-keto reductase, chloroplastic	Oxidoreductase	Response to water deprivation	up	GF	Both
L_013115	TraesCS1D01G147800, TraesCS1D01G147900	1D	203866628	Protein ECERIFERUM 1	Oxidoreductase	Response to water deprivation	up	HD&GF	Both
L_030704	TraesCS2D01G000300	2D	58097	Phosphatase 2C 37	Phosphatase	Response to water deprivation	up	HD&GF	Both
L_099634	TraesCS6D01G218600	6D	308878549	E3 ubiquitin-protein ligase RMA1H1	Protein ligase	Response to water deprivation	up	GF	Both
L_029258	TraesCS2D01G093000	2D	44339730	Galactinol synthase 2-like	Synthase	Response to drought	up	HD&GF	Both
L_013803	TraesCS1D01G280700	1D	379137881	Delta-1-pyrroline-5-carboxylate synthase	Synthase	Response to water deprivation	up	GF	Both
L_038670	TraesCS3A01G363700	3A	611964575	Delta-1-pyrroline-5-carboxylate synthase 2	Synthase	Response to water deprivation	up	HD&GF	Both
L_044951	TraesCS3B01G395900	3B	623824478	Delta-1-pyrroline-5-carboxylate synthase 2	Synthase	Response to water deprivation	up	HD&GF	Both
L_049806	TraesCS3D01G357200	3D	469479552	Delta-1-pyrroline-5-carboxylate synthase 2	Synthase	Response to water deprivation	up	HD&GF	Both
TAM 111-specific (13 genes):
L_069802	TraesCS5A01G100000	5A	143551889	Aquaporin PIP2-6	Aquaporin	Response to water deprivation	down	HD	TAM 111
L_007027	TraesCS1B01G136700	1B	174642889	Protein early responsive to dehydration 15	Dehydrogenase	Response to water deprivation	down	HD	TAM 111
L_026764	TraesCS2B01G563800	2B	755591231	Wall-associated receptor kinase 2-like	Kinase	Cellular water homeostasis	down	HD&GF	TAM 111
L_022126	TraesCS2B01G059800	2B	28998521	ABA-inducible protein kinase	Kinase	Response to drought	down	HD&GF	TAM 111
L_092349	-	6B	337865593	ABA-inducible protein kinase	Kinase	Response to drought	down	GF	TAM 111
L_121238	-	5D	162870837	ABA-inducible protein kinase	Kinase	Response to drought	down	GF	TAM 111
L_006084	-	1B	380783674	ABA-inducible protein kinase	Kinase	Response to drought	down	GF	TAM 111
L_117278	-	7D	540632116	ABA-inducible protein kinase	Kinase	Response to drought	down	GF	TAM 111
L_112821	-	7B	747794883	REF/SRPP-like protein	Lipid droplets-associated protein	Response to water deprivation	down	HD&GF	TAM 111
L_094875	TraesCS6B01G398500	6B	674100434	Protein phosphatase 2C 27	Phosphatase	Response to water deprivation	down	GF	TAM 111
L_109101	TraesCS7B01G087000	7B	100734936	Protein cellulose synthase interactive 1	Synthase	Response to water deprivation	down	HD	TAM 111
L_084563	-	5D	356693058	ABA-inducible protein kinase	Kinase	Response to drought	up	GF	TAM 111
L_116846	-	7D	298383286	ABA-inducible protein kinase	Kinase	Response to drought	up	GF	TAM 111
TAM 112-specific (18 genes):
L_092489	TraesCS6B01G246400	6B	438959860	Glycine-rich RNA binding protein	Transcription	Response to water deprivation	down	HD&GF	TAM 112
L_057584	TraesCS4A01G187700	4A	466910566	Protein zinc induced facilitator-like 1 isoform x1	Transporter	Response to water deprivation	down	GF	TAM 112
L_064569	TraesCS4D01G125700	4D	109920331	Protein zinc induced facilitator-like 1-like isoform x1	Transporter	Response to water deprivation	down	GF	TAM 112
L_089797	TraesCS6A01G350300	6A	582092081	Dehydrin 5	Dehydrin	Response to water deprivation	up	HD&GF	TAM 112
L_085852	TraesCS5D01G433200	5D	489013116	Dehydrin Rab15-like	Dehydrin	Response to water deprivation	up	HD&GF	TAM 112
L_051979	TraesCS3D01G369800	3D	482595964	Protein early responsive to dehydration 15-like	Dehydrogenase	Response to water deprivation	up	GF	TAM 112
L_045026	TraesCS3B01G409300	3B	644910389	Protein early responsive to dehydration 15-like	Dehydrogenase	Response to water deprivation	up	GF	TAM 112
L_098326	TraesCS6D01G332600	6D	435012320	Cold shock protein CS66-like	Heat/cold-shock protein	Response to water deprivation	up	GF	TAM 112
L_010317	-	1B	606190094	LRR receptor-like serine/threonine-protein kinase	Kinase	Water homeostasis, water transport	up	GF	TAM 112
L_026215	TraesCS2B01G464400	2B	658603772	Late embryogenesis abundant protein	Late embryogenesis abundant protein	Response to water deprivation	up	GF	TAM 112
L_102877	TraesCS7A01G030100	7A	12197527	Late embryogenesis abundant protein 6	Late embryogenesis abundant protein	Response to water deprivation	up	GF	TAM 112
L_097631	TraesCS6D01G197600	6D	275664592	11 kda late embryogenesis abundant protein-like	Late embryogenesis abundant protein	Water exchange	up	GF	TAM 112
L_105215	TraesCS7A01G439200	7A	634388075	11 kda late embryogenesis abundant protein-like	Late embryogenesis abundant protein	Water exchange	up	GF	TAM 112
L_018999	TraesCS2A01G380800	2A	624359354	Phenylalanine ammonia-lyase-like	Lyase	Drought recovery	up	GF	TAM 112
L_015328	TraesCS2A01G000400	2A	278787	Phosphatase 2C 37	Phosphatase	Response to water deprivation	up	GF	TAM 112
L_046955	-	3B	680242080	Phospholipase D delta	Phosphatase	Response to water deprivation	up	GF	TAM 112
L_010030	TraesCS1B01G441400	1B	662520739	Protein phosphatase 2C 51	Phosphatase	Response to water deprivation	up	GF	TAM 112
L_059739	TraesCS4B01G079100, TraesCS4B01G079200	4B	76622198	Serpin-ZX	Protease	Water stress-induced cell death	up	GF	TAM 112
a “chr” means chromosome.
b Physical position is according to aligning gene sequence with wheat genome reference sequences version 1.0.

## Sheet: Table S8
Table S8. List of genes involved in response to heat stress and were differentially expressed in TAM 111 and TAM 112 under dry and wet conditions at heading (HD) and grain filling (GF) stages
Sequence ID	Gene ID in wheat genome RefSeq V1.0	Chra	Physical Position (bp)b	Gene product	Function	Expression regulation	Expressed at Stages	Expressed in cultivars
Common in both cultivars (41 genes)
L_062816	TraesCS4B01G393100	4B	667726269	Chaperone protein clpb1	Response to heat stress	down	HD&GF	Both
L_009629	TraesCS1B01G362200	1B	591109332	Respiratory burst oxidase homolog protein a-like	Response to heat stress	down	HD&GF	Both
L_115944	TraesCS7D01G205400	7D	163010434	16.0 kda heat shock protein, peroxisomal-like	Response to heat stress	up	HD&GF	Both
L_050062	TraesCS3D01G045500	3D	17391737	16.9 kda class i heat shock protein 1-like	Response to heat stress	up	HD&GF	Both
L_035511	TraesCS3A01G034500	3A	19466930	16.9 kda class i heat shock protein 1-like	Response to heat stress	up	HD&GF	Both
L_035929	TraesCS3A01G113100	3A	80413046	17.5 kda class ii heat shock protein-like	Response to heat stress	up	HD&GF	Both
L_048541	TraesCS3D01G114700	3D	68170275	17.5 kda class ii heat shock protein-like	Response to heat stress	up	HD&GF	Both
L_041940	TraesCS3B01G131200	3B	113503659	17.5 kda class ii heat shock protein-like	Response to heat stress	up	HD&GF	Both
L_048545	TraesCS3D01G115300	3D	68833270	17.5 kda class ii heat shock protein-like	Response to heat stress	up	HD&GF	Both
L_043412	TraesCS3B01G131000	3B	113298561	17.5 kda class ii heat shock protein-like	Response to heat stress	up	HD&GF	Both
L_054355	TraesCS4A01G092100	4A	98785516	17.9 kda class i heat shock protein	Response to heat stress	up	HD&GF	Both
L_055337	TraesCS4A01G092700	4A	100102028	17.9 kda class i heat shock protein	Response to heat stress	up	HD&GF	Both
L_061710	TraesCS4B01G212200	4B	450482702	17.9 kda class i heat shock protein	Response to heat stress	up	HD&GF	Both
L_061711	TraesCS4B01G212300	4B	450685882	17.9 kda class i heat shock protein	Response to heat stress	up	HD&GF	Both
L_060474	TraesCS4B01G211700	4B	450105728	17.9 kda class i heat shock protein	Response to heat stress	up	HD&GF	Both
L_067518	TraesCS4D01G357900	4D	505998367	Bag family molecular chaperone regulator 6 isoform x2	Response to heat stress	up	HD&GF	Both
L_039772	TraesCS3A01G274400	3A	503751515	Chaperone protein clpb1	Response to heat stress	up	HD&GF	Both
L_009587	TraesCS1B01G352400	1B	583207823	Chaperone protein clpb1	Response to heat stress	up	HD&GF	Both
L_014135	TraesCS1D01G342100	1D	431826445	Chaperone protein clpb1	Response to heat stress	up	HD&GF	Both
L_066515	TraesCS4D01G194500	4D	337261976	Dnaj protein erdj3a	Response to heat stress	up	GF	Both
L_044925	TraesCS3B01G390700, TraesCS3B01G390800	3B	615748718	Heat shock 70 kda protein	Response to heat stress	up	HD&GF	Both
L_060437	TraesCS4B01G205700	4B	437948972	Heat shock cognate 70 kda protein	Response to heat stress	up	HD&GF	Both
L_055369	TraesCS4A01G098600	4A	110636563	Heat shock cognate 70 kda protein	Response to heat stress	up	GF	Both
L_054388	TraesCS4A01G097900	4A	109423637	Heat shock cognate 70 kda protein 2	Response to heat stress	up	HD&GF	Both
L_065046	TraesCS4D01G206600	4D	354136050	Heat shock cognate 70 kda protein 2-like	Response to heat stress	up	HD&GF	Both
L_116288	TraesCS7D01G270600	7D	256443335	Heat shock factor protein 7	Response to heat stress	up	HD&GF	Both
L_109528	TraesCS7B01G168300	7B	235448232	Heat shock factor protein 7	Response to heat stress	up	HD&GF	Both
L_104156	TraesCS7A01G270100	7A	276184866	Heat shock factor protein 7	Response to heat stress	up	HD&GF	Both
L_030861	TraesCS2D01G033200	2D	12882738	Heat shock protein 90	Response to heat stress	up	HD&GF	Both
L_016952	TraesCS2A01G033700	2A	15001869	Heat shock protein 90	Response to heat stress	up	HD&GF	Both
L_066671	TraesCS4D01G226000	4D	384975222	Heat shock protein hsp26	Response to heat stress	up	HD&GF	Both
L_055209	TraesCS4A01G068200	4A	66608870	Heat shock protein hsp26	Response to heat stress	up	HD&GF	Both
L_004474	TraesCS1A01G375600	1A	550311376	Heat stress transcription factor a-2c	Response to heat stress	up	HD&GF	Both
L_029109	TraesCS2D01G063000	2D	27062400	Heavy metal-associated isoprenylated plant protein 27	Increases heat tolerance	up	GF	Both
L_105281	TraesCS7A01G451100	7A	644461056	Protein heat-stress-associated 32	Response to heat stress	up	HD&GF	Both
L_117381	TraesCS7D01G440200	7D	560248213	Protein heat-stress-associated 32	Response to heat stress	up	HD&GF	Both
L_037580	TraesCS3A01G182900	3A	212112336	Respiratory burst oxidase homolog protein b	Response to heat stress	up	HD&GF	Both
L_050795	TraesCS3D01G187300	3D	173597241	Respiratory burst oxidase homolog protein b	Response to heat stress	up	GF	Both
L_076918	TraesCS5B01G257000	5B	439650506	Small heat shock protein, chloroplastic-like	Response to heat stress	up	HD&GF	Both
L_060779	TraesCS4B01G059500	4B	50728716	Zinc metalloprotease egy3, chloroplastic	Response to heat stress	up	HD&GF	Both
L_064243	TraesCS4D01G059000	4D	35119072	Zinc metalloprotease egy3, chloroplastic	Response to heat stress	up	HD&GF	Both
TAM 111-specific (6 genes)
L_113874	TraesCS7D01G179000, TraesCS7D01G179100, TraesCS7D01G179200	7D	132157097	26.2 kda heat shock protein, mitochondrial-like	Response to heat stress	down	GF	TAM 111
L_042991	TraesCS3B01G049800	3B	25056582	16.9 kda class i heat shock protein 1-like	Response to heat stress	up	GF	TAM 111
L_050065	TraesCS3D01G045800	3D	17433234	16.9 kda class i heat shock protein 1-like	Response to heat stress	up	GF	TAM 111
L_014932	TraesCS1D01G382900	1D	457849338	Heat stress transcription factor a-2c	Response to heat stress	up	GF	TAM 111
L_079008	TraesCS5B01G315600	5B	497755103	Heat stress transcription factor b-2c-like	Response to heat stress	up	GF	TAM 111
L_065620	TraesCS4D01G036000	4D	16098529	Protein ethylene-insensitive 2	Response to heat stress	up	GF	TAM 111
TAM 112-specific (26 genes)
L_050064	TraesCS3D01G045700	3D	17413453	16.9 kda class i heat shock protein 1-like	Response to heat stress, defense	up	HD	TAM 112
L_050421	TraesCS3D01G114900	3D	68325090	17.5 kda class ii heat shock protein	Response to heat stress	up	HD	TAM 112
L_043413	TraesCS3B01G131300	3B	113512068	17.5 kda class ii heat shock protein-like	Response to heat stress	up	HD	TAM 112
L_066199	TraesCS4D01G145500	4D	134549769	17.5 kda class ii heat shock protein-like	Response to heat stress	up	HD	TAM 112
L_041939	TraesCS3B01G131100	3B	113483520	17.5 kda class ii heat shock protein-like	Response to heat stress	up	HD	TAM 112
L_048543	TraesCS3D01G115100	3D	68389094	17.5 kda class ii heat shock protein-like	Response to heat stress	up	HD	TAM 112
L_055338	TraesCS4A01G092900	4A	100550475	17.9 kda class i heat shock protein	Response to heat stress	up	HD	TAM 112
L_065079	TraesCS4D01G212300	4D	365217433	17.9 kda class i heat shock protein	Response to heat stress	up	HD	TAM 112
L_065080	TraesCS4D01G212500	4D	365506980	17.9 kda class i heat shock protein	Response to heat stress	up	HD	TAM 112
L_041491	TraesCS3B01G048700	3B	24749735	17.9 kda heat shock protein 2-like	Response to heat stress	up	GF	TAM 112
L_056187	TraesCS4A01G226700	4A	534811308	21.9 kda heat shock protein	Response to heat stress	up	HD	TAM 112
L_064375	TraesCS4D01G086200	4D	61605143	21.9 kda heat shock protein-like	Response to heat stress	up	HD	TAM 112
L_090558	TraesCS6A01G316200	6A	552757980	24.1 kda heat shock protein, mitochondrial isoform x2	Response to heat stress	up	HD&GF	TAM 112
L_095790	TraesCS6B01G346700	6B	610802854	24.1 kda heat shock protein, mitochondrial-like isoform x2	Response to heat stress	up	HD	TAM 112
L_113876	TraesCS7D01G179600	7D	133193720	26.2 kda heat shock protein, mitochondrial-like	Response to heat stress	up	HD&GF	TAM 112
L_114139	TraesCS7D01G232600	7D	194129502	26.2 kda heat shock protein, mitochondrial-like	Response to heat stress	up	HD	TAM 112
L_119724	TraesCSU01G116400	1A	490510753	Heat shock 70 kda protein, mitochondrial	Response to heat stress	up	HD	TAM 112
L_055210	TraesCS4A01G068300	4A	66801645	Heat shock protein hsp26	Response to heat stress	up	GF	TAM 112
L_073067	TraesCS5A01G383800	5A	581486403	Heat stress transcription factor a-2c-like	Response to heat stress	up	GF	TAM 112
L_071720	TraesCS5A01G437900	5A	619689489	Heat stress transcription factor a-2e	Response to heat stress	up	GF	TAM 112
L_119030	-	7D	465912706	Heat stress transcription factor a-6a	Response to heat stress	up	HD	TAM 112
L_118065	-	7D	465913951	Heat stress transcription factor a-6a	Response to heat stress	up	HD	TAM 112
L_084072	TraesCS5D01G321000	5D	413057473	Heat stress transcription factor b-2c	Response to heat stress	up	GF	TAM 112
L_015659	TraesCS2A01G064900	2A	29261926	Heavy metal-associated isoprenylated plant protein 27	Increases heat tolerance	up	GF	TAM 112
L_106167	TraesCS7A01G369500	7A	543047918	Multiprotein-bridging factor 1c	Tolerance to heat stress	up	HD	TAM 112
L_072443	TraesCS5A01G257700	5A	472702963	Small heat shock protein, chloroplastic-like	Response to heat stress	up	HD&GF	TAM 112

## Sheet: Table S9
Table S9. List of genes involved in response to oxidative stress and were differentially expressed in TAM 111 and TAM 112 under dry and wet conditions at heading (HD) and grain filling (GF) stages
Sequence ID	Chra	Gene ID in wheat genome RefSeq V1.0	Chra	Physical Position (bp)b	Gene product	Function	Expression regulation	Expressed at stages	Expressed in cultivars
Common in both cultivars (67 genes)
L_056785	4A	TraesCS4A01G349500	4A	626164872	Aldo-keto reductase 2	Oxidation-reduction process	down	HD&GF	Both
L_018708	2A	TraesCS2A01G326100	2A	556986302	Aldo-keto reductase 3	Oxidation-reduction process	down	HD&GF	Both
L_109907	7B	TraesCS7B01G229400	7B	431399407	Ascorbate-specific transmembrane electron transporter 2	Oxidation-reduction process, metal ion binding	down	GF	Both
L_114680	7D	TraesCS7D01G325600	7D	416021885	Ascorbate-specific transmembrane electron transporter 2	Oxidation-reduction process, metal ion binding	down	HD&GF	Both
L_063775	4B	TraesCS4B01G382300	4B	661652988	Cytochrome p450 716b1-like	Oxidation-reduction process, fruit ripening	down	HD&GF	Both
L_081503	5D	TraesCS5D01G217400	5D	326402790	Cytochrome p450 71a1-like	Oxidation-reduction process, fruit ripening	down	HD&GF	Both
L_083555	5D	TraesCS5D01G217200	5D	326382160	Cytochrome p450 71a1-like	Oxidation-reduction process, fruit ripening	down	HD&GF	Both
L_031979	2D	TraesCS2D01G238500	2D	248471353	Cytochrome p450 76m5-like	Oxidation-reduction process, diterpene phytoalexin biosynthetic process, defense response	down	GF	Both
L_121102	7B	TraesCSU01G106300	7B	715716568	Cytokinin dehydrogenase 11	Oxidation-reduction process, cytokinin metabolic process	down	GF	Both
L_026113	2B	TraesCS2B01G445300, TraesCS2B01G445400	2B	638268517	Ent-kaurene oxidase	Oxidation-reduction process, gibberellic acid mediated signaling pathway, gibberellin biosynthetic process	down	HD&GF	Both
L_053063	3D	TraesCS3D01G401400	3D	515965880	Ga c20oxidase2	Oxidation-reduction process, metal ion binding	down	HD&GF	Both
L_114202	7D	TraesCS7D01G244800	7D	213509978	Lipoxygenase 8, chloroplastic	Oxidation-reduction process, oxylipin biosynthetic process, responses to senescence or wounding	down	GF	Both
L_013442	1D	TraesCS1D01G212700	1D	298350649	Nad(p)h-quinone oxidoreductase subunit 1, chloroplastic-like	Oxidation-reduction process, photosynthesis	down	GF	Both
L_117084	7D	TraesCS7D01G386100	7D	500764644	Nudix hydrolase 2	Response to oxidative stress	down	GF	Both
L_068038	5A	TraesCS5A01G004500, TraesCS5A01G004600	5A	3167147	Obtusifoliol 14-alpha demethylase	Oxidation-reduction process, sterol biosynthetic process	down	HD&GF	Both
L_118097	7D	TraesCS7D01G370400	7D	478891428	Peroxidase 70-like	Response to oxidative stress, biosynthesis of secondary metabolites	down	GF	Both
L_104733	7A	-	7A	516151756	Peroxidase p7-like	Response to oxidative stress, hydrogen peroxide catabolic process	down	GF	Both
L_074104	5B	TraesCS5B01G009000	5B	9284414	Protein plant cadmium resistance 2-like	Response to oxidative stress	down	HD&GF	Both
L_009629	1B	TraesCS1B01G362200	1B	591109332	Respiratory burst oxidase homolog protein a-like	Oxidation-reduction process	down	HD&GF	Both
L_025269	2B	-	2B	14966030	Respiratory burst oxidase-like protein f	Oxidation-reduction process, regulation of stomatal movement, ABA-activated signaling pathway	down	HD&GF	Both
L_100097	6D	TraesCS6D01G305100, TraesCS6D01G305200, TraesCS6D01G305400	6D	414077585	1-aminocyclopropane-1-carboxylate oxidase	Oxidation-reduction process, defense response	up	GF	Both
L_008654	1B	TraesCS1B01G410800	1B	637495098	2-oxoglutarate (2og) and fe(ii)-dependent oxygenase superfamily protein	Oxidation-reduction process, metal ion binding	up	GF	Both
L_089417	6A	TraesCS6A01G281000	6A	510861901	2-oxoglutarate (2og) and fe(ii)-dependent oxygenase superfamily protein	Oxidation-reduction process, metal ion binding	up	GF	Both
L_097952	6D	TraesCS6D01G261300	6D	369658102	2-oxoglutarate (2og) and fe(ii)-dependent oxygenase superfamily protein	Oxidation-reduction process, metal ion binding	up	GF	Both
L_018706	2A	TraesCS2A01G325800	2A	555883292	Aldo-keto reductase 3	Oxidation-reduction process	up	GF	Both
L_089760	6A	TraesCS6A01G344000	6A	578055776	Alpha-aminoadipic semialdehyde synthase isoform x1	Oxidation-reduction process,	up	HD&GF	Both
						L-lysine catabolic process			Both
L_098284	6D	TraesCS6D01G325100	6D	431306021	Alpha-aminoadipic semialdehyde synthase isoform x1	Oxidation-reduction process, l-lysine catabolic process	up	HD&GF	Both
L_107696	7B	TraesCS7B01G085300	7B	97306357	Annexin d1	Response to ABA, counteracting oxidative stress	up	GF	Both
L_089522	6A	TraesCS6A01G300400	6A	533398196	Annexin d7	Response to ABA, counteracting oxidative stress	up	GF	Both
L_077120	5B	-	5B	394009655	Cytochrome p450 709b2	Oxidation-reduction process, stress response	up	HD&GF	Both
L_084564	5D	-	5D	361354419	Cytochrome p450 709b2	Oxidation-reduction process, stress response	up	HD&GF	Both
L_100764	6D	-	6D	471007715	Cytochrome p450 71a1	Oxidation-reduction process, fruit ripening	up	HD&GF	Both
L_102513	7A	TraesCS7A01G277500	7A	291659406	Cytochrome p450 89a2	Oxidation-reduction process, iron ion binding	up	GF	Both
L_062008	4B	TraesCS4B01G234100	4B	487768671	Cytochrome p450 90b1	Oxidation-reduction process, brassinosteroid biosynthesis, part of plant hormone biosynthesis	up	GF	Both
L_037884	3A	TraesCS3A01G237100	3A	443118422	Cytosolic isocitrate dehydrogenase [nadp]	Promote redox signaling or homeostasis in response to oxidative stress	up	GF	Both
L_044157	3B	TraesCS3B01G265700	3B	425677507	Cytosolic isocitrate dehydrogenase [nadp]	Promote redox signaling or homeostasis in response to oxidative stress	up	HD&GF	Both
L_013803	1D	TraesCS1D01G280700	1D	379137881	Delta-1-pyrroline-5-carboxylate synthase	Response to oxidative, water deprivation stress	up	GF	Both
L_049806	3D	TraesCS3D01G357200	3D	469479552	Delta-1-pyrroline-5-carboxylate synthase 2	Response to oxidative, water deprivation stress	up	HD&GF	Both
L_044951	3B	TraesCS3B01G395900	3B	623824478	Delta-1-pyrroline-5-carboxylate synthase 2	Response to oxidative, water deprivation stress	up	HD&GF	Both
L_038670	3A	TraesCS3A01G363700	3A	611964575	Delta-1-pyrroline-5-carboxylate synthase 2	Response to oxidative, water deprivation stress	up	HD&GF	Both
L_096346	6B	TraesCS6B01G455600	6B	712270143	Electron transfer flavoprotein subunit beta, mitochondrial	Oxidation-reduction process, chlorophyll catabolic process	up	GF	Both
L_023273	2B	TraesCS2B01G272500	2B	373980989	Ferredoxin--nadp reductase, embryo isozyme, chloroplastic	Oxidation-reduction process, involved in the photosynthesis pathway	up	HD&GF	Both
L_030119	2D	TraesCS2D01G253400	2D	305863944	Ferredoxin--nadp reductase, embryo isozyme, chloroplastic	Oxidation-reduction process, involved in the photosynthesis pathway	up	HD&GF	Both
L_116082	7D	TraesCS7D01G232300	7D	193584433	Formate dehydrogenase 1, mitochondrial	Response to oxidative stress, cell stress response	up	GF	Both
L_043422	3B	TraesCS3B01G133400	3B	115780559	Galactinol--sucrose galactosyltransferase 2	Response to oxidative stress, synthesis of raffinose, a major soluble carbohydrate in seeds, roots and tubers	up	GF	Both
L_048552	3D	TraesCS3D01G116400	3D	69853743	Galactinol--sucrose galactosyltransferase 2	Response to oxidative stress, synthesis of raffinose, a major soluble carbohydrate in seeds, roots and tubers	up	HD&GF	Both
L_035932	3A	TraesCS3A01G113900	3A	81475749	Galactinol--sucrose galactosyltransferase 2	Response to oxidative stress, synthesis of raffinose, a major soluble carbohydrate in seeds, roots and tubers	up	HD&GF	Both
L_074315	5B	TraesCS5B01G048900	5B	54831146	Glutaredoxin-c1	Cell redox homeostasis	up	HD&GF	Both
L_046666	3B	TraesCS3B01G384800, TraesCS3B01G384900	3B	605013912	Glutaredoxin-c1	Cell redox homeostasis	up	HD&GF	Both
L_031134	2D	TraesCS2D01G085500, TraesCS2D01G085700, TraesCS2D01G085800	2D	36931023	Isoflavone reductase homolog	Response to oxidative stress	up	GF	Both
L_024033	2B	TraesCS2B01G103500, TraesCS2B01G103600	2B	64204995	Isoflavone reductase homolog	Response to oxidative stress	up	HD&GF	Both
L_065613	4D	TraesCS4D01G035100, TraesCS4D01G035200	4D	15871316	Linoleate 9s-lipoxygenase 4	Oxidation-reduction process, oxylipin biosynthetic process	up	HD&GF	Both
L_002295	1A	TraesCS1A01G153100	1A	265645525	Long-chain-alcohol oxidase fao1	Oxidation-reduction process in lipid degradation	up	GF	Both
L_038473	3A	TraesCS3A01G327100	3A	572223517	Nucleoredoxin 2	Oxidation-reduction process, cell redox homeostasis	up	HD&GF	Both
L_049618	3D	TraesCS3D01G320500	3D	433613541	Nucleoredoxin 2	Oxidation-reduction process, cell redox homeostasis	up	HD&GF	Both
L_044745	3B	TraesCS3B01G356500	3B	566830699	Nucleoredoxin 2	Oxidation-reduction process, cell redox homeostasis	up	HD&GF	Both
L_106292	7A	TraesCS7A01G394300	7A	572325247	Peroxiredoxin-2e-1, chloroplastic	Response to oxidative stress, hydrogen peroxide catabolic process	up	GF	Both
L_111804	7B	TraesCS7B01G296300	7B	532656233	Peroxiredoxin-2e-1, chloroplastic	Response to oxidative stress, hydrogen peroxide catabolic process	up	HD&GF	Both
L_045687	3B	TraesCS3B01G538100	3B	777989753	Pyrroline-5-carboxylate reductase	Cellular response to oxidative stress	up	GF	Both
L_009252	1B	TraesCS1B01G290600	1B	507848286	Pyrroline-5-carboxylate synthetase	Response to oxidative, water deprivation stress	up	GF	Both
L_050795	3D	TraesCS3D01G187300	3D	173597241	Respiratory burst oxidase homolog protein b	Oxidation-reduction process	up	GF	Both
L_037580	3A	TraesCS3A01G182900	3A	212112336	Respiratory burst oxidase homolog protein b	Oxidation-reduction process	up	HD&GF	Both
L_041726	3B	TraesCS3B01G091800	3B	60863791	Short-chain dehydrogenase tic 32, chloroplastic-like	Oxidation-reduction process, protein transport	up	GF	Both
L_025802	2B	TraesCS2B01G389500	2B	553571554	Thioredoxin m2, chloroplastic	Redox signaling and response to oxidative stress	up	GF	Both
L_060278	4B	TraesCS4B01G174100	4B	381692893	Thioredoxin-like 1-2, chloroplastic	Redox signaling and response to oxidative stress	up	HD&GF	Both
L_064884	4D	TraesCS4D01G176100	4D	305379037	Thioredoxin-like 1-2, chloroplastic	Redox signaling and response to oxidative stress	up	HD&GF	Both
L_055521	4A	TraesCS4A01G130400	4A	172014359	Thioredoxin-like 1-2, chloroplastic	Redox signaling and response to oxidative stress	up	HD&GF	Both
TAM 111-specific (9 genes)
L_118460	7D	TraesCS7D01G439300	7D	558970157	Cytochrome p450 72a15-like	Oxidation-reduction process, iron ion binding	down	HD	TAM 111
L_040421	3A	TraesCS3A01G401900	3A	647497482	Tropinone reductase homolog at5g06060-like	Oxidation-reduction process	down	HD	TAM 111
L_000450	1A	TraesCS1A01G089600	1A	79107176	1-aminocyclopropane-1-carboxylate oxidase	Oxidation-reduction process, defense response	down	HD	TAM 111
L_010854	1D	TraesCS1D01G098100	1D	84875438	1-aminocyclopropane-1-carboxylate oxidase	Oxidation-reduction process, defense response	down	HD	TAM 111
L_072535	5A	TraesCS5A01G276200	5A	485386362	Sarcosine oxidase	Oxidation-reduction process, tetrahydrofolate metabolic process	down	HD	TAM 111
L_003990	1A	TraesCS1A01G282000, TraesCS1A01G282600	1A	480571066	Aldo-keto reductase family 4 member c10	Oxidation-reduction process	down	GF	TAM 111
L_066877	4D	TraesCS4D01G265000	4D	435207496	Cytochrome b561 and domon domain-containing protein	Oxidation-reduction process, trans-membrane electron transporter	down	GF	TAM 111
L_088327	6A	TraesCS6A01G099200	6A	66429870	L-aspartate oxidase, chloroplastic	Oxidation-reduction process, nad biosynthetic process	down	GF	TAM 111
L_073997	5A	-	5A	509334549	Galactinol--sucrose galactosyltransferase 2	Response to oxidative stress	up	GF	TAM 111
TAM 112-specific (20 genes)
L_095832	6B	TraesCS6B01G355900, TraesCS6B01G356000, TraesCS6B01G356200	6B	624312028	1-aminocyclopropane-1-carboxylate oxidase	Oxidation-reduction process	down	GF	TAM 112
L_108525	7B	TraesCS7B01G229400	7B	431399407	Ascorbate-specific transmembrane electron transporter 2	Oxidation-reduction process	down	GF	TAM 112
L_106132	7A	TraesCS7A01G362200, TraesCS7A01G362300	7A	536725632	Ent-kaurene oxidase	Oxidation-reduction process, gibberellic acid mediated signaling pathway	down	GF	TAM 112
L_051773	3D	-	3D	11929187	Multicopper oxidase lpr2-like	Oxidation-reduction process, cellular response to phosphate starvation	down	HD	TAM 112
L_026260	2B	TraesCS2B01G472900	2B	669648680	Peroxidase 1-like	Response to oxidative stress	down	GF	TAM 112
L_111281	7B	TraesCS7B01G455300, TraesCS7B01G455400	7B	716041096	12-oxophytodienoate reductase 5	Oxidation-reduction process, oxylipin biosynthetic process	up	GF	TAM 112
L_003647	1A	TraesCS1A01G384000	1A	554203941	2-oxoglutarate (2og) and fe(ii)-dependent oxygenase superfamily protein	Oxidation-reduction process, metal ion binding	up	GF	TAM 112
L_094403	6B	TraesCS6B01G309800	6B	555289908	2-oxoglutarate (2og) and Fe(ii)-dependent oxygenase superfamily protein	Oxidation-reduction process, metal ion binding	up	GF	TAM 112
L_014578	1D	TraesCS1D01G392300	1D	462381583	2-oxoglutarate (2og) and Fe(ii)-dependent oxygenase superfamily protein	Oxidation-reduction process, metal ion binding	up	GF	TAM 112
L_018284	2A	TraesCS2A01G274700, TraesCS2A01G274800	2A	450994326	Aldo-keto reductase 2	Oxidation-reduction process	up	GF	TAM 112
L_013873	1D	TraesCS1D01G293000	1D	392130862	Aldose reductase	Oxidation-reduction process	up	GF	TAM 112
L_098049	6D	TraesCS6D01G280300	6D	388116549	Annexin d7	Response to ABA, counteracting oxidative stress	up	GF	TAM 112
L_017597	2A	TraesCS2A01G152400, TraesCS2A01G152500	2A	100630732	Cytochrome p450 709b1-like	Oxidation-reduction process, stress response	up	GF	TAM 112
L_031528	2D	TraesCS2D01G157600	2D	100953002	Cytochrome p450 709b1-like	Oxidation-reduction process, stress response	up	GF	TAM 112
L_005458	1B	TraesCS1B01G103700	1B	113563904	Diboa-glucoside dioxygenase bx6-like	Oxidation-reduction process, metal ion binding	up	GF	TAM 112
L_091015	6A	TraesCS6A01G409600	6A	613357472	Electron transfer flavoprotein subunit beta, mitochondrial	Oxidation-reduction process, chlorophyll catabolic process	up	GF	TAM 112
L_100988	6D	TraesCS6D01G393200	6D	467093258	Electron transfer flavoprotein subunit beta, mitochondrial	Oxidation-reduction process, chlorophyll catabolic process	up	GF	TAM 112
L_068263	5A	TraesCS5A01G044700	5A	40911124	Glutaredoxin-c1	Cell redox homeostasis	up	GF	TAM 112
L_085171	5D	TraesCS5D01G484900	5D	520839311	Indole-2-monooxygenase-like isoform x2	Oxidation-reduction process	up	GF	TAM 112
L_065597	4D	TraesCS4D01G031600	4D	14842843	Oxalate oxidase gf-2.8-like	Oxidation-reduction process, stress response	up	GF	TAM 112
a “chr” means chromosome.
b Physical position is according to aligning gene sequence with wheat genome reference sequences version 1.0.

[truncated: 5 more sheets: Table S10, Table S11, Table S12, Table S13, Table S14]
